# Supplementary material for: Genome-Wide Analysis of the Type-B Authentic Response Regulator Gene Family in Brassica napus
Source: Genes (Basel). 2022 Aug 15;13(8):1449. doi: 10.3390/genes13081449 (PMC9408017; doi:10.3390/genes13081449)
Supplement: Supplementary file 1 [file genes-13-01449-s001.zip]

Archive with 9 entries (9 files):
- Figure S1.jpg
- Figure S2.jpg
- Table S1.xlsx
- Table S2.xlsx
- Table S3.xlsx
- Table S4.xlsx
- Table S5.xlsx
- Table S6.xlsx
- Table S7.xlsx
