# Supplementary material for: Genome-Wide Analysis of the Type-B Authentic Response Regulator Gene Family in Brassica napus
Source: Genes (Basel). 2022 Aug 15;13(8):1449. doi: 10.3390/genes13081449 (PMC9408017; doi:10.3390/genes13081449)
Supplement: Supplementary file 1 [file genes-13-01449-s001.zip › Table S1.xlsx]

## Sheet: Sheet1
Table S1. The qPCR primers used in this study
Primer name	Primer sequence (5' to 3')
BnARR2-F	ACGTAGGAAGAACAAGAGAAGG
BnARR2-R	CAGCTTTCTCGATTCCAAGATG
BnARR4-F	CTGAACGGGTTTGATCTTCAAG
BnARR4-R	CAATGGAGGAAGAAACATGCAA
BnARR5-F	GAAAGAACAAGAACGGTTTCGA
BnARR5-R	CGTACGGGTTTGATTAGGTAGT
BnARR6-F	CGTTATTAGCGATGTCGACATG
BnARR6-R	CAATACGCACCGGTTTAAGTAG
BnARR7-F	ATCTTCAGAAGTTTCGCCTGTA
BnARR7-R	GAAATGTAAGTCAGAGTTGGCC
BnARR9-F	CGAAGTAACGAAATGCAACAGA
BnARR9-R	CCAACATGTTCAAGAAGCTTGA
BnARR11-F	GCTTCTTCTTCAGGATGAGAGT
BnARR11-R	CTTTGTGATCGCAACCTATCTG
BnARR13-F	TACCTTCCGTGATAACCAAACA
BnARR13-R	CGAAATCGCTAAGTCCTTCTTG
BnARR14-F	GCAAGACAATCTCATGATGACC
BnARR14-R	GACAAAGACTCAACACCATCAC
BnARR15-F	GTGATGATGATGAGTCTTTGCC
BnARR15-R	CATGCAACATGCCTGAATTTTC
BnARR18-F	GGAGCCGTACCATAGTAACTAC
BnARR18-R	GCTCATAGGTAGATAAGCGGTT
BnARR19-F	GCAAGATCTCAGAACGTGAATC
BnARR19-R	ATAGAGATCATGGTGATGGCTG
BnARR23-F	GAAAATCAAACGGTGGTTCTGA
BnARR23-R	CTGTAAATGGCTGGCTATGTTC
BnARR26-F	CGAGGAGCTGAAAAACATATGG
BnARR26-R	CGAGGCTTCTTTTGAGATGATG
BnARR28-F	TAGAGCTGATGAATGTTCCTGG
BnARR28-R	CCGAGGCGTCTTAGATATATCC
BnARR30-F	AAGAAGTGCTCTTACGAAGTCA
BnARR30-R	AACGCCTTTCATCACTCTTTTC
BnARR31-F	CGCTTTTTACCGCAAAATTCTC
BnARR31-R	TACTACACCCGGATTTAGCATC
BnARR32-F	CGTTATTAGCGATGTCGACATG
BnARR32-R	ATCACGTACTTTGGATCGCTAT
BnARR33-F	CTGTTGTGGTTCATGATGACTG
BnARR33-R	GATGCTCTGCTCACTATCATCT
BnARR35-F	ATCATTCTATTCCAAACCCGGA
BnARR35-R	GCTTGAGATGTTTGGCTAGTTT
