# Supplementary material for: Genome-Wide Analysis of the Type-B Authentic Response Regulator Gene Family in Brassica napus
Source: Genes (Basel). 2022 Aug 15;13(8):1449. doi: 10.3390/genes13081449 (PMC9408017; doi:10.3390/genes13081449)
Supplement: Supplementary file 1 [file genes-13-01449-s001.zip › Table S2.xlsx]

## Sheet: Sheet1
Table S2. The information of type-B ARR family members in B. napus
Gene ID	Gene alias	Gene name	A.thaliana locus	Protein length	Mw (kDa）	pI	Genomic location	Localization
BnaA02g07870D	GSBRNA2T00052776001	BnARR1	AT5G58080.1	623	69.44	5.37	chrA02:3735487-3738036	Nuclear
BnaA02g25910D	GSBRNA2T00030911001	BnARR2	AT2G01760.1	377	41.56	9.38	chrA02:18971050-18973214	Nuclear
BnaA03g01960D	GSBRNA2T00129631001	BnARR3	AT5G07210.1	568	64.49	6.25	chrA03:892399-895747	Nuclear
BnaA03g34320D	GSBRNA2T00137511001	BnARR4	AT3G16857.2	609	66.83	6.83	chrA03:16726839-16729980	Nuclear
BnaA03g42350D	GSBRNA2T00151176001	BnARR5	AT4G16110.1	590	65.11	6.64	chrA03:21268992-21272134	Nuclear
BnaA03g51830D	GSBRNA2T00077765001	BnARR6	AT4G31920.1	518	57.93	6.35	chrA03:26983637-26986360	Nuclear
BnaA04g14760D	GSBRNA2T00058348001	BnARR7	AT2G25180.1	581	63.97	6.51	chrA04:12403141-12406015	Nuclear
BnaA05g16250D	GSBRNA2T00042935001	BnARR8	AT1G49190.1	505	57.22	6.41	chrA05:10863282-10865181	Nuclear
BnaA05g23050D	GSBRNA2T00153791001	BnARR9	AT3G16857.1	502	54.78	6.2	chrA05:17473782-17477513	Nuclear
BnaA07g24890D	GSBRNA2T00124398001	BnARR10	AT1G67710.1	509	57.28	5.26	chrA07:18648076-18650015	Nuclear
BnaA07g26610D	GSBRNA2T00102112001	BnARR11	AT1G67710.1	513	57.67	5.18	chrA07:19497691-19499577	Nuclear
BnaA08g02850D	GSBRNA2T00091069001	BnARR12	AT1G49190.1	440	50.28	5.42	chrA08:2263951-2265691	Nuclear
BnaA09g40030D	GSBRNA2T00049503001	BnARR13	AT3G62670.1	420	48.21	4.84	chrA09:28211643-28213300	Nuclear
BnaA10g23650D	GSBRNA2T00136112001	BnARR14	AT5G07210.1	600	67.87	5.25	chrA10:15584319-15588348	Nuclear
BnaAnng25110D	GSBRNA2T00066792001	BnARR15	AT5G07210.1	594	67.24	6.01	chrAnn_random:29165597-29170256	Nuclear
BnaC01g06500D	GSBRNA2T00130521001	BnARR16	AT4G31920.1	511	57.37	6.62	chrC01:3394507-3397130	Nuclear
BnaC01g44050D	GSBRNA2T00007658001	BnARR17	AT3G16857.1	187	21.09	8.01	chrC01_random:3689464-3690309	Nuclear
BnaC02g01700D	GSBRNA2T00078582001	BnARR18	AT5G07210.1	748	83.04	6.95	chrC02:728531-733102	Nuclear
BnaC02g10950D	GSBRNA2T00114969001	BnARR19	AT5G58080.1	477	53.86	7.61	chrC02:6355771-6357779	Nuclear
BnaC02g10960D	GSBRNA2T00114968001	BnARR20	AT5G58080.1	626	69.89	5.37	chrC02:6359185-6361738	Nuclear
BnaC02g47700D	GSBRNA2T00042353001	BnARR21	AT2G01760.1	376	41.6	9.21	chrC02_random:3799090-3801128	Nuclear
BnaC02g47760D	GSBRNA2T00072097001	BnARR22	AT2G01760.1	437	48.88	8.83	chrC02_random:3839972-3842195	Nuclear
BnaC03g02950D	GSBRNA2T00134477001	BnARR23	AT5G07210.1	566	64.25	5.25	chrC03:1430679-1434157	Nuclear
BnaC03g39750D	GSBRNA2T00123894001	BnARR24	AT3G16857.1	452	49.67	6.51	chrC03:24816553-24819500	Nuclear
BnaC03g51950D	GSBRNA2T00145729001	BnARR25	AT5G07210.1	677	74.13	8.36	chrC03:36718452-36722396	Nuclear
BnaC04g56320D	GSBRNA2T00096513001	BnARR26	AT2G25180.1	577	63.48	6.51	chrC04_random:4015346-4018206	Nuclear
BnaC05g25970D	GSBRNA2T00118200001	BnARR27	AT1G49190.1	528	59.76	6.2	chrC05:21772061-21774031	Nuclear
BnaC05g36490D	GSBRNA2T00101896001	BnARR28	AT3G16857.1	505	55.04	6.28	chrC05:35753143-35756932	Nuclear
BnaC06g26570D	GSBRNA2T00041550001	BnARR29	AT1G67710.1	507	57.14	5.09	chrC06:28184031-28186470	Nuclear
BnaC06g28780D	GSBRNA2T00113009001	BnARR30	AT1G67710.1	500	56.8	4.87	chrC06:29992903-29994735	Nuclear
BnaC07g33430D	GSBRNA2T00031391001	BnARR31	AT4G16110.1	601	66.12	7.08	chrC07:36677021-36680534	Nuclear
BnaC07g43590D	GSBRNA2T00099828001	BnARR32	AT4G31920.1	523	58.61	6.44	chrC07:42584737-42587337	Nuclear
BnaC08g03080D	GSBRNA2T00127966001	BnARR33	AT1G49190.1	450	51.21	5.43	chrC08:2688943-2690680	Nuclear
BnaC08g32380D	GSBRNA2T00127124001	BnARR34	AT3G62670.1	419	48.04	4.91	chrC08:31343501-31345156	Nuclear
BnaC09g48380D	GSBRNA2T00107118001	BnARR35	AT5G07210.1	599	67.8	5.34	chrC09:47221999-47225975	Nuclear
