# Supplementary material for: Genome-Wide Analysis of the Type-B Authentic Response Regulator Gene Family in Brassica napus
Source: Genes (Basel). 2022 Aug 15;13(8):1449. doi: 10.3390/genes13081449 (PMC9408017; doi:10.3390/genes13081449)
Supplement: Supplementary file 1 [file genes-13-01449-s001.zip › Table S3.xlsx]

## Sheet: Sheet1
Table S3. Duplication type of BnARRs in B. napus
Gene ID	Gene alias	Gene name	Duplication type
BnaA02g07870D	GSBRNA2T00052776001	BnARR1	WGD/segmental
BnaA02g25910D	GSBRNA2T00030911001	BnARR2	dispersed
BnaA03g01960D	GSBRNA2T00129631001	BnARR3	WGD/segmental
BnaA03g34320D	GSBRNA2T00137511001	BnARR4	WGD/segmental
BnaA03g42350D	GSBRNA2T00151176001	BnARR5	WGD/segmental
BnaA03g51830D	GSBRNA2T00077765001	BnARR6	WGD/segmental
BnaA04g14760D	GSBRNA2T00058348001	BnARR7	WGD/segmental
BnaA05g16250D	GSBRNA2T00042935001	BnARR8	WGD/segmental
BnaA05g23050D	GSBRNA2T00153791001	BnARR9	WGD/segmental
BnaA07g24890D	GSBRNA2T00124398001	BnARR10	WGD/segmental
BnaA07g26610D	GSBRNA2T00102112001	BnARR11	WGD/segmental
BnaA08g02850D	GSBRNA2T00091069001	BnARR12	WGD/segmental
BnaA09g40030D	GSBRNA2T00049503001	BnARR13	WGD/segmental
BnaA10g23650D	GSBRNA2T00136112001	BnARR14	WGD/segmental
BnaAnng25110D	GSBRNA2T00066792001	BnARR15	dispersed
BnaC01g06500D	GSBRNA2T00130521001	BnARR16	WGD/segmental
BnaC01g44050D	GSBRNA2T00007658001	BnARR17	dispersed
BnaC02g01700D	GSBRNA2T00078582001	BnARR18	WGD/segmental
BnaC02g10950D	GSBRNA2T00114969001	BnARR19	WGD/segmental
BnaC02g10960D	GSBRNA2T00114968001	BnARR20	tandem
BnaC02g47700D	GSBRNA2T00042353001	BnARR21	proximal
BnaC02g47760D	GSBRNA2T00072097001	BnARR22	proximal
BnaC03g02950D	GSBRNA2T00134477001	BnARR23	WGD/segmental
BnaC03g39750D	GSBRNA2T00123894001	BnARR24	WGD/segmental
BnaC03g51950D	GSBRNA2T00145729001	BnARR25	WGD/segmental
BnaC04g56320D	GSBRNA2T00096513001	BnARR26	dispersed
BnaC05g25970D	GSBRNA2T00118200001	BnARR27	WGD/segmental
BnaC05g36490D	GSBRNA2T00101896001	BnARR28	WGD/segmental
BnaC06g26570D	GSBRNA2T00041550001	BnARR29	WGD/segmental
BnaC06g28780D	GSBRNA2T00113009001	BnARR30	WGD/segmental
BnaC07g33430D	GSBRNA2T00031391001	BnARR31	WGD/segmental
BnaC07g43590D	GSBRNA2T00099828001	BnARR32	WGD/segmental
BnaC08g03080D	GSBRNA2T00127966001	BnARR33	WGD/segmental
BnaC08g32380D	GSBRNA2T00127124001	BnARR34	WGD/segmental
BnaC09g48380D	GSBRNA2T00107118001	BnARR35	WGD/segmental
