# Supplementary material for: Genome-Wide Analysis of the Type-B Authentic Response Regulator Gene Family in Brassica napus
Source: Genes (Basel). 2022 Aug 15;13(8):1449. doi: 10.3390/genes13081449 (PMC9408017; doi:10.3390/genes13081449)
Supplement: Supplementary file 1 [file genes-13-01449-s001.zip › Table S4.xlsx]

## Sheet: Bn-Bn
Table S4A. Ka/Ks calculation of the duplicated type-B ARR gene pairs of B. napus
Gene pairs	Method	Ka	Ks	Ka/Ks	P-value (Fisher)	Divergence time
GSBRNA2T00041550001-GSBRNA2T00113009001	NG	0.0784979	0.359158	0.218561	4.8495e-21	0.139639
GSBRNA2T00041550001-GSBRNA2T00124398001	NG	0.0118656	0.0727428	0.163117	9.33145e-08	0.0251443
GSBRNA2T00042935001-GSBRNA2T00091069001	NG	0.251891	0.377108	0.667956	0.005376	0.277891
GSBRNA2T00049503001-GSBRNA2T00127124001	NG	0.0153635	0.0227612	0.674985	0.415516	0.0169423
GSBRNA2T00052776001-GSBRNA2T00114969001	NG	0.0907479	0.207951	0.436391	3.27797e-06	0.11604
GSBRNA2T00058348001-GSBRNA2T00077765001	NG	0.228023	1.08983	0.209229	4.12375e-38	0.415081
GSBRNA2T00058348001-GSBRNA2T00130521001	NG	0.306222	1.17975	0.259565	3.36456e-30	0.494546
GSBRNA2T00078582001-GSBRNA2T00107118001	NG	0.181537	0.375093	0.483978	5.89807e-08	0.221532
GSBRNA2T00078582001-GSBRNA2T00129631001	NG	0.181447	0.333453	0.544145	1.32781e-05	0.213635
GSBRNA2T00091069001-GSBRNA2T00118200001	NG	0.251683	0.370628	0.67907	0.00718559	0.276388
GSBRNA2T00099828001-GSBRNA2T00077765001	NG	0.0159287	0.148281	0.107422	1.05975e-17	0.0442565
GSBRNA2T00101896001-GSBRNA2T00137511001	NG	0.074075	0.552327	0.134114	1.46528e-39	0.184199
GSBRNA2T00102112001-GSBRNA2T00113009001	NG	0.039743	0.167245	0.237634	2.51352e-11	0.067647
GSBRNA2T00102112001-GSBRNA2T00124398001	NG	0.072922	0.390049	0.186956	2.78728e-26	0.142088
GSBRNA2T00107118001-GSBRNA2T00129631001	NG	0.160802	0.303519	0.529794	5.07827e-06	0.191062
GSBRNA2T00118200001-GSBRNA2T00042935001	NG	0.0303587	0.0165076	1.83907	0.161517	0.0274313
GSBRNA2T00118200001-GSBRNA2T00127966001	NG	0.234486	0.346388	0.676948	0.0109135	0.257704
GSBRNA2T00123894001-GSBRNA2T00101896001	NG	0.117904	0.592803	0.198893	2.45672e-29	0.227335
GSBRNA2T00127966001-GSBRNA2T00091069001	NG	0.0229927	0.0390115	0.589381	0.128816	0.0262989
GSBRNA2T00129631001-GSBRNA2T00136112001	NG	0.179142	0.290194	0.617318	0.00049319	0.202818
GSBRNA2T00130521001-GSBRNA2T00077765001	NG	0.120395	0.397635	0.302776	9.33808e-16	0.179588
GSBRNA2T00130521001-GSBRNA2T00099828001	NG	0.11974	0.489558	0.244588	7.14718e-23	0.197937
GSBRNA2T00134477001-GSBRNA2T00107118001	NG	0.16655	0.280634	0.593479	0.000259254	0.19067
GSBRNA2T00134477001-GSBRNA2T00129631001	NG	0.039195	0.071442	0.548626	0.0205138	0.0461429
GSBRNA2T00136112001-GSBRNA2T00078582001	NG	0.188145	0.379812	0.495362	1.31073e-07	0.228023
GSBRNA2T00153791001-GSBRNA2T00123894001	NG	0.0927799	0.569762	0.16284	8.12682e-34	0.203179

## Sheet: Bn-Br
Table S4B. Ka/Ks calculation of the duplicated type-B ARR gene pairs of B. napus and B. rapa
Gene pairs	Method	Ka	Ks	Ka/Ks	P-value (Fisher)	Divergence time
GSBRNA2T00030911001-Bra026635	NG	0.00113924	0	NA	0	0.000884845
GSBRNA2T00031391001-Bra033527	NG	0.115061	0.47408	0.242703	5.63906e-27	0.195747
GSBRNA2T00041550001-Bra004076	NG	0.0118656	0.0727428	0.163117	9.33145e-08	0.0251443
GSBRNA2T00042935001-Bra032275	NG	0	0	1	0	0
GSBRNA2T00052776001-Bra020390	NG	0.00272816	0.0151465	0.180118	0.008869	0.00538688
GSBRNA2T00058348001-Bra023972	NG	0.228453	1.06235	0.215044	4.8136e-37	0.409092
GSBRNA2T00072097001-Bra026635	NG	0.0091845	0.0408337	0.224924	0.00203391	0.0162445
GSBRNA2T00077765001-Bra023972	NG	0.00164176	0.0305113	0.0538082	8.2724e-06	0.0078552
GSBRNA2T00078582001-Bra028705	NG	0.0378887	0.0623286	0.607886	0.0356434	0.0431179
GSBRNA2T00091069001-Bra032275	NG	0.251891	0.377108	0.667956	0.005376	0.277891
GSBRNA2T00099828001-Bra023972	NG	0.0159201	0.174761	0.0910964	8.81707e-22	0.0498509
GSBRNA2T00101896001-Bra001643	NG	0.0698348	0.529317	0.131934	3.9697e-41	0.175078
GSBRNA2T00102112001-Bra004245	NG	0.0109366	0.0519585	0.210488	3.30349e-05	0.0199809
GSBRNA2T00107118001-Bra028705	NG	0.208526	0.402014	0.518702	1.91437e-07	0.248995
GSBRNA2T00113009001-Bra004245	NG	0.0371383	0.163282	0.227449	1.53992e-11	0.0648223
GSBRNA2T00114969001-Bra020390	NG	0.0922829	0.188768	0.48887	8.3778e-05	0.113123
GSBRNA2T00118200001-Bra032275	NG	0.0303587	0.0165076	1.83907	0.161517	0.0274313
GSBRNA2T00123894001-Bra001641	NG	0.0823987	0.473722	0.173939	4.0532e-11	0.17065
GSBRNA2T00124398001-Bra004076	NG	0	0	1	0	0
GSBRNA2T00127966001-Bra014172	NG	0.0276147	0.02941	0.938958	0.837744	0.0279844
GSBRNA2T00129631001-Bra028705	NG	0.193646	0.366608	0.528209	1.75285e-06	0.230273
GSBRNA2T00130521001-Bra023972	NG	0.120321	0.387917	0.310172	3.48069e-15	0.177336
GSBRNA2T00134477001-Bra005928	NG	0.0274237	0.0649401	0.422292	0.0016226	0.0355007
GSBRNA2T00136112001-Bra028705	NG	0.204087	0.405442	0.503369	5.41049e-08	0.246629
GSBRNA2T00137511001-Bra001643	NG	0.00858284	0.0571687	0.150132	8.07029e-09	0.019713
GSBRNA2T00151176001-Bra033527	NG	0.120025	0.471809	0.254393	1.11583e-24	0.198468
GSBRNA2T00153791001-Bra022183	NG	0.00782451	0.0472006	0.165771	1.3333e-05	0.0169693

## Sheet: Bn-Bo
Table S4C. Ka/Ks calculation of the duplicated type-B ARR gene pairs of B. napus and B. oleracea
Gene pairs	Method	Ka	Ks	Ka/Ks	P-value (Fisher)	Divergence time
GSBRNA2T00030911001-Bol014787	NG	0.00803027	0.0408337	0.196658	0.00112214	0.0153477
GSBRNA2T00031391001-Bol037208	NG	0	0	1	0	0
GSBRNA2T00041550001-Bol027853	NG	0	0	1	0	0
GSBRNA2T00049503001-Bol044607	NG	0.0153635	0.0189194	0.81205	0.774657	0.0161224
GSBRNA2T00052776001-Bol015562	NG	0.0034117	0.0598051	0.057047	4.2221e-13	0.0154845
GSBRNA2T00058348001-Bol033755	NG	0.234374	1.03586	0.22626	9.32288e-35	0.406024
GSBRNA2T00072097001-Bol014787	NG	0	0	1	0	0
GSBRNA2T00077765001-Bol017948	NG	0.114729	0.402188	0.285262	1.00657e-16	0.1767
GSBRNA2T00078582001-Bol024533	NG	0.0130377	0.0322796	0.403897	0.00595928	0.0171359
GSBRNA2T00091069001-Bol005734	NG	0.0239718	0.0390625	0.613679	0.13491	0.0270826
GSBRNA2T00099828001-Bol017948	NG	0.117714	0.462937	0.254276	9.07658e-21	0.191359
GSBRNA2T00101896001-Bol034811	NG	0.151879	0.563836	0.269367	2.54352e-18	0.247115
GSBRNA2T00102112001-Bol027853	NG	0.072858	0.404183	0.18026	1.24518e-27	0.145434
GSBRNA2T00107118001-Bol043863	NG	0.00140613	0	NA	0	0.00111401
GSBRNA2T00113009001-Bol027853	NG	0.0784979	0.359158	0.218561	4.8495e-21	0.139639
GSBRNA2T00114969001-Bol015562	NG	0.088242	0.125083	0.70547	0.0918362	0.0961935
GSBRNA2T00123894001-Bol034811	NG	0.1619	0.58293	0.277735	6.19597e-17	0.259125
GSBRNA2T00124398001-Bol027853	NG	0.0118656	0.0727428	0.163117	9.33145e-08	0.0251443
GSBRNA2T00127124001-Bol044607	NG	0	0.00372588	0	0	0.000797523
GSBRNA2T00127966001-Bol005734	NG	0.000932949	0	NA	0	0.000741202
GSBRNA2T00129631001-Bol024533	NG	0.173528	0.333611	0.520149	1.90988e-06	0.207459
GSBRNA2T00130521001-Bol017948	NG	0.0228098	0.0872345	0.261476	3.25622e-06	0.0366183
GSBRNA2T00134477001-Bol024533	NG	0.201734	0.376424	0.535923	1.97136e-06	0.238856
GSBRNA2T00136112001-Bol024533	NG	0.192295	0.394866	0.486988	4.1979e-08	0.234557
GSBRNA2T00137511001-Bol034811	NG	0.18884	0.564948	0.334262	4.5352e-14	0.275363
GSBRNA2T00151176001-Bol037208	NG	0.0434772	0.102685	0.423402	6.55638e-05	0.0566829
GSBRNA2T00153791001-Bol034811	NG	0.114286	0.49679	0.230048	6.20982e-20	0.203134

## Sheet: Bn-At
Table S4D. Ka/Ks calculation of the duplicated type-B ARR gene pairs of B. napus and A. thaliana
Gene pairs	Method	Ka	Ks	Ka/Ks	P-value (Fisher)	Divergence time
GSBRNA2T00030911001-AT2G01760	NG	0.158042	0.647943	0.243913	8.78334e-21	0.267003
GSBRNA2T00031391001-AT4G16110	NG	0.142722	0.573579	0.248826	5.47373e-30	0.240363
GSBRNA2T00041550001-AT1G67710	NG	0.081702	0.501593	0.162885	8.27702e-35	0.174378
GSBRNA2T00049503001-AT3G62670	NG	0.305407	0.613491	0.497819	1.9545e-06	0.370298
GSBRNA2T00052776001-AT5G58080	NG	0.134607	0.565597	0.237991	2.13956e-30	0.227201
GSBRNA2T00058348001-AT2G25180	NG	0.0717452	0.483125	0.148502	9.96327e-40	0.162172
GSBRNA2T00077765001-AT4G31920	NG	0.136375	0.484198	0.28165	2.5421e-20	0.21156
GSBRNA2T00091069001-AT1G49190	NG	0.329498	0.596327	0.552546	6.40478e-06	0.386092
GSBRNA2T00099828001-AT4G31920	NG	0.126197	0.517967	0.243639	1.66187e-24	0.209884
GSBRNA2T00101896001-AT3G16857	NG	0.0718799	0.637303	0.112788	2.95871e-49	0.202603
GSBRNA2T00102112001-AT1G67710	NG	0.0770513	0.534545	0.144144	1.6704e-39	0.178442
GSBRNA2T00107118001-AT5G07210	NG	0.185118	0.394109	0.469713	2.18295e-09	0.228739
GSBRNA2T00113009001-AT1G67710	NG	0.080323	0.467718	0.171734	1.20607e-30	0.165486
GSBRNA2T00114969001-AT5G58080	NG	0.186568	0.691619	0.269756	6.81708e-24	0.297545
GSBRNA2T00127124001-AT3G62670	NG	0.29361	0.590514	0.497211	3.55299e-06	0.35628
GSBRNA2T00127966001-AT1G49190	NG	0.309472	0.503541	0.614591	0.000260011	0.350325
GSBRNA2T00129631001-AT5G07210	NG	0.175854	0.396071	0.443997	8.88139e-10	0.223024
GSBRNA2T00130521001-AT2G25180	NG	0.290379	1.03295	0.281118	4.26596e-27	0.449911
GSBRNA2T00134477001-AT5G07210	NG	0.178633	0.411363	0.434245	1.77731e-10	0.228344
GSBRNA2T00136112001-AT5G07210	NG	0.194225	0.410493	0.473151	2.8679e-09	0.239833
GSBRNA2T00151176001-AT4G16110	NG	0.167267	0.633419	0.264069	3.97901e-29	0.271732
GSBRNA2T00153791001-AT3G16857	NG	0.060612	0.602309	0.100633	1.17129e-50	0.186542
