# Supplementary material for: Genome-Wide Analysis of the Type-B Authentic Response Regulator Gene Family in Brassica napus
Source: Genes (Basel). 2022 Aug 15;13(8):1449. doi: 10.3390/genes13081449 (PMC9408017; doi:10.3390/genes13081449)
Supplement: Supplementary file 1 [file genes-13-01449-s001.zip › Table S5.xlsx]

## Sheet: Sheet1
Table S5. GO enrichimenrt analysis of type-B ARRs in B. napus
GO ID	GO term	Ontology	Gene ratio	Background ratio	P value	FDR	Gene ID
GO:0009736	cytokinin-activated signaling pathway	BP	35	310	6.61654e-82	1.05203e-79	BnaA02g07870D;BnaA02g25910D;BnaA03g01960D;BnaA03g34320D;BnaA03g42350D;BnaA03g51830D;BnaA04g14760D;BnaA05g16250D;BnaA05g23050D;BnaA07g24890D;BnaA07g26610D;BnaA08g02850D;BnaA09g40030D;BnaA10g23650D;BnaAnng25110D;BnaC01g06500D;BnaC01g44050D;BnaC02g01700D;BnaC02g10950D;BnaC02g10960D;BnaC02g47700D;BnaC02g47760D;BnaC03g02950D;BnaC03g39750D;BnaC03g51950D;BnaC04g56320D;BnaC05g25970D;BnaC05g36490D;BnaC06g…
GO:0071368	cellular response to cytokinin stimulus	BP	35	328	5.34435e-81	4.24876e-79	BnaA02g07870D;BnaA02g25910D;BnaA03g01960D;BnaA03g34320D;BnaA03g42350D;BnaA03g51830D;BnaA04g14760D;BnaA05g16250D;BnaA05g23050D;BnaA07g24890D;BnaA07g26610D;BnaA08g02850D;BnaA09g40030D;BnaA10g23650D;BnaAnng25110D;BnaC01g06500D;BnaC01g44050D;BnaC02g01700D;BnaC02g10950D;BnaC02g10960D;BnaC02g47700D;BnaC02g47760D;BnaC03g02950D;BnaC03g39750D;BnaC03g51950D;BnaC04g56320D;BnaC05g25970D;BnaC05g36490D;BnaC06g…
GO:0009735	response to cytokinin	BP	35	923	9.72404e-65	5.15374e-63	BnaA02g07870D;BnaA02g25910D;BnaA03g01960D;BnaA03g34320D;BnaA03g42350D;BnaA03g51830D;BnaA04g14760D;BnaA05g16250D;BnaA05g23050D;BnaA07g24890D;BnaA07g26610D;BnaA08g02850D;BnaA09g40030D;BnaA10g23650D;BnaAnng25110D;BnaC01g06500D;BnaC01g44050D;BnaC02g01700D;BnaC02g10950D;BnaC02g10960D;BnaC02g47700D;BnaC02g47760D;BnaC03g02950D;BnaC03g39750D;BnaC03g51950D;BnaC04g56320D;BnaC05g25970D;BnaC05g36490D;BnaC06g…
GO:0000156	phosphorelay response regulator activity	MF	19	81	1.22785e-46	1.59621e-45	BnaA02g25910D;BnaA03g34320D;BnaA03g42350D;BnaA03g51830D;BnaA04g14760D;BnaA05g23050D;BnaA07g24890D;BnaA07g26610D;BnaC01g06500D;BnaC01g44050D;BnaC02g47700D;BnaC02g47760D;BnaC03g39750D;BnaC04g56320D;BnaC05g36490D;BnaC06g26570D;BnaC06g28780D;BnaC07g33430D;BnaC07g43590D
GO:0009755	hormone-mediated signaling pathway	BP	35	4125	9.25387e-42	3.67841e-40	BnaA02g07870D;BnaA02g25910D;BnaA03g01960D;BnaA03g34320D;BnaA03g42350D;BnaA03g51830D;BnaA04g14760D;BnaA05g16250D;BnaA05g23050D;BnaA07g24890D;BnaA07g26610D;BnaA08g02850D;BnaA09g40030D;BnaA10g23650D;BnaAnng25110D;BnaC01g06500D;BnaC01g44050D;BnaC02g01700D;BnaC02g10950D;BnaC02g10960D;BnaC02g47700D;BnaC02g47760D;BnaC03g02950D;BnaC03g39750D;BnaC03g51950D;BnaC04g56320D;BnaC05g25970D;BnaC05g36490D;BnaC06g…
GO:0032870	cellular response to hormone stimulus	BP	35	4442	1.24804e-40	3.96877e-39	BnaA02g07870D;BnaA02g25910D;BnaA03g01960D;BnaA03g34320D;BnaA03g42350D;BnaA03g51830D;BnaA04g14760D;BnaA05g16250D;BnaA05g23050D;BnaA07g24890D;BnaA07g26610D;BnaA08g02850D;BnaA09g40030D;BnaA10g23650D;BnaAnng25110D;BnaC01g06500D;BnaC01g44050D;BnaC02g01700D;BnaC02g10950D;BnaC02g10960D;BnaC02g47700D;BnaC02g47760D;BnaC03g02950D;BnaC03g39750D;BnaC03g51950D;BnaC04g56320D;BnaC05g25970D;BnaC05g36490D;BnaC06g…
GO:0071495	cellular response to endogenous stimulus	BP	35	4580	3.65623e-40	9.68901e-39	BnaA02g07870D;BnaA02g25910D;BnaA03g01960D;BnaA03g34320D;BnaA03g42350D;BnaA03g51830D;BnaA04g14760D;BnaA05g16250D;BnaA05g23050D;BnaA07g24890D;BnaA07g26610D;BnaA08g02850D;BnaA09g40030D;BnaA10g23650D;BnaAnng25110D;BnaC01g06500D;BnaC01g44050D;BnaC02g01700D;BnaC02g10950D;BnaC02g10960D;BnaC02g47700D;BnaC02g47760D;BnaC03g02950D;BnaC03g39750D;BnaC03g51950D;BnaC04g56320D;BnaC05g25970D;BnaC05g36490D;BnaC06g…
GO:0010082	regulation of root meristem growth	BP	16	66	1.89479e-39	4.30387e-38	BnaA03g34320D;BnaA03g42350D;BnaA03g51830D;BnaA04g14760D;BnaA05g23050D;BnaA07g24890D;BnaA07g26610D;BnaC01g06500D;BnaC01g44050D;BnaC03g39750D;BnaC04g56320D;BnaC05g36490D;BnaC06g26570D;BnaC06g28780D;BnaC07g33430D;BnaC07g43590D
GO:0071310	cellular response to organic substance	BP	35	5124	1.88399e-38	3.74444e-37	BnaA02g07870D;BnaA02g25910D;BnaA03g01960D;BnaA03g34320D;BnaA03g42350D;BnaA03g51830D;BnaA04g14760D;BnaA05g16250D;BnaA05g23050D;BnaA07g24890D;BnaA07g26610D;BnaA08g02850D;BnaA09g40030D;BnaA10g23650D;BnaAnng25110D;BnaC01g06500D;BnaC01g44050D;BnaC02g01700D;BnaC02g10950D;BnaC02g10960D;BnaC02g47700D;BnaC02g47760D;BnaC03g02950D;BnaC03g39750D;BnaC03g51950D;BnaC04g56320D;BnaC05g25970D;BnaC05g36490D;BnaC06g…
GO:0070887	cellular response to chemical stimulus	BP	35	5654	5.96982e-37	1.05467e-35	BnaA02g07870D;BnaA02g25910D;BnaA03g01960D;BnaA03g34320D;BnaA03g42350D;BnaA03g51830D;BnaA04g14760D;BnaA05g16250D;BnaA05g23050D;BnaA07g24890D;BnaA07g26610D;BnaA08g02850D;BnaA09g40030D;BnaA10g23650D;BnaAnng25110D;BnaC01g06500D;BnaC01g44050D;BnaC02g01700D;BnaC02g10950D;BnaC02g10960D;BnaC02g47700D;BnaC02g47760D;BnaC03g02950D;BnaC03g39750D;BnaC03g51950D;BnaC04g56320D;BnaC05g25970D;BnaC05g36490D;BnaC06g…
GO:0010449	root meristem growth	BP	16	134	4.41505e-34	7.01992e-33	BnaA03g34320D;BnaA03g42350D;BnaA03g51830D;BnaA04g14760D;BnaA05g23050D;BnaA07g24890D;BnaA07g26610D;BnaC01g06500D;BnaC01g44050D;BnaC03g39750D;BnaC04g56320D;BnaC05g36490D;BnaC06g26570D;BnaC06g28780D;BnaC07g33430D;BnaC07g43590D
GO:0010075	regulation of meristem growth	BP	16	136	5.67316e-34	8.20029e-33	BnaA03g34320D;BnaA03g42350D;BnaA03g51830D;BnaA04g14760D;BnaA05g23050D;BnaA07g24890D;BnaA07g26610D;BnaC01g06500D;BnaC01g44050D;BnaC03g39750D;BnaC04g56320D;BnaC05g36490D;BnaC06g26570D;BnaC06g28780D;BnaC07g33430D;BnaC07g43590D
GO:0009725	response to hormone	BP	35	7114	1.89194e-33	2.50682e-32	BnaA02g07870D;BnaA02g25910D;BnaA03g01960D;BnaA03g34320D;BnaA03g42350D;BnaA03g51830D;BnaA04g14760D;BnaA05g16250D;BnaA05g23050D;BnaA07g24890D;BnaA07g26610D;BnaA08g02850D;BnaA09g40030D;BnaA10g23650D;BnaAnng25110D;BnaC01g06500D;BnaC01g44050D;BnaC02g01700D;BnaC02g10950D;BnaC02g10960D;BnaC02g47700D;BnaC02g47760D;BnaC03g02950D;BnaC03g39750D;BnaC03g51950D;BnaC04g56320D;BnaC05g25970D;BnaC05g36490D;BnaC06g…
GO:0005057	receptor signaling protein activity	MF	19	429	4.23053e-32	2.74984e-31	BnaA02g25910D;BnaA03g34320D;BnaA03g42350D;BnaA03g51830D;BnaA04g14760D;BnaA05g23050D;BnaA07g24890D;BnaA07g26610D;BnaC01g06500D;BnaC01g44050D;BnaC02g47700D;BnaC02g47760D;BnaC03g39750D;BnaC04g56320D;BnaC05g36490D;BnaC06g26570D;BnaC06g28780D;BnaC07g33430D;BnaC07g43590D
GO:0009719	response to endogenous stimulus	BP	35	7668	2.62681e-32	3.21279e-31	BnaA02g07870D;BnaA02g25910D;BnaA03g01960D;BnaA03g34320D;BnaA03g42350D;BnaA03g51830D;BnaA04g14760D;BnaA05g16250D;BnaA05g23050D;BnaA07g24890D;BnaA07g26610D;BnaA08g02850D;BnaA09g40030D;BnaA10g23650D;BnaAnng25110D;BnaC01g06500D;BnaC01g44050D;BnaC02g01700D;BnaC02g10950D;BnaC02g10960D;BnaC02g47700D;BnaC02g47760D;BnaC03g02950D;BnaC03g39750D;BnaC03g51950D;BnaC04g56320D;BnaC05g25970D;BnaC05g36490D;BnaC06g…
GO:2000280	regulation of root development	BP	16	208	6.89715e-31	7.8332e-30	BnaA03g34320D;BnaA03g42350D;BnaA03g51830D;BnaA04g14760D;BnaA05g23050D;BnaA07g24890D;BnaA07g26610D;BnaC01g06500D;BnaC01g44050D;BnaC03g39750D;BnaC04g56320D;BnaC05g36490D;BnaC06g26570D;BnaC06g28780D;BnaC07g33430D;BnaC07g43590D
GO:0007165	signal transduction	BP	35	8444	7.7241e-31	8.18755e-30	BnaA02g07870D;BnaA02g25910D;BnaA03g01960D;BnaA03g34320D;BnaA03g42350D;BnaA03g51830D;BnaA04g14760D;BnaA05g16250D;BnaA05g23050D;BnaA07g24890D;BnaA07g26610D;BnaA08g02850D;BnaA09g40030D;BnaA10g23650D;BnaAnng25110D;BnaC01g06500D;BnaC01g44050D;BnaC02g01700D;BnaC02g10950D;BnaC02g10960D;BnaC02g47700D;BnaC02g47760D;BnaC03g02950D;BnaC03g39750D;BnaC03g51950D;BnaC04g56320D;BnaC05g25970D;BnaC05g36490D;BnaC06g…
GO:0023052	signaling	BP	35	8630	1.65844e-30	1.55113e-29	BnaA02g07870D;BnaA02g25910D;BnaA03g01960D;BnaA03g34320D;BnaA03g42350D;BnaA03g51830D;BnaA04g14760D;BnaA05g16250D;BnaA05g23050D;BnaA07g24890D;BnaA07g26610D;BnaA08g02850D;BnaA09g40030D;BnaA10g23650D;BnaAnng25110D;BnaC01g06500D;BnaC01g44050D;BnaC02g01700D;BnaC02g10950D;BnaC02g10960D;BnaC02g47700D;BnaC02g47760D;BnaC03g02950D;BnaC03g39750D;BnaC03g51950D;BnaC04g56320D;BnaC05g25970D;BnaC05g36490D;BnaC06g…
GO:0044700	single organism signaling	BP	35	8624	1.61848e-30	1.55113e-29	BnaA02g07870D;BnaA02g25910D;BnaA03g01960D;BnaA03g34320D;BnaA03g42350D;BnaA03g51830D;BnaA04g14760D;BnaA05g16250D;BnaA05g23050D;BnaA07g24890D;BnaA07g26610D;BnaA08g02850D;BnaA09g40030D;BnaA10g23650D;BnaAnng25110D;BnaC01g06500D;BnaC01g44050D;BnaC02g01700D;BnaC02g10950D;BnaC02g10960D;BnaC02g47700D;BnaC02g47760D;BnaC03g02950D;BnaC03g39750D;BnaC03g51950D;BnaC04g56320D;BnaC05g25970D;BnaC05g36490D;BnaC06g…
GO:0035266	meristem growth	BP	16	224	2.34632e-30	2.07259e-29	BnaA03g34320D;BnaA03g42350D;BnaA03g51830D;BnaA04g14760D;BnaA05g23050D;BnaA07g24890D;BnaA07g26610D;BnaC01g06500D;BnaC01g44050D;BnaC03g39750D;BnaC04g56320D;BnaC05g36490D;BnaC06g26570D;BnaC06g28780D;BnaC07g33430D;BnaC07g43590D
GO:0010033	response to organic substance	BP	35	9052	8.84668e-30	7.40327e-29	BnaA02g07870D;BnaA02g25910D;BnaA03g01960D;BnaA03g34320D;BnaA03g42350D;BnaA03g51830D;BnaA04g14760D;BnaA05g16250D;BnaA05g23050D;BnaA07g24890D;BnaA07g26610D;BnaA08g02850D;BnaA09g40030D;BnaA10g23650D;BnaAnng25110D;BnaC01g06500D;BnaC01g44050D;BnaC02g01700D;BnaC02g10950D;BnaC02g10960D;BnaC02g47700D;BnaC02g47760D;BnaC03g02950D;BnaC03g39750D;BnaC03g51950D;BnaC04g56320D;BnaC05g25970D;BnaC05g36490D;BnaC06g…
GO:0080112	seed growth	BP	12	51	2.30863e-29	1.74796e-28	BnaA03g34320D;BnaA03g42350D;BnaA03g51830D;BnaA04g14760D;BnaA05g23050D;BnaC01g06500D;BnaC01g44050D;BnaC03g39750D;BnaC04g56320D;BnaC05g36490D;BnaC07g33430D;BnaC07g43590D
GO:0080113	regulation of seed growth	BP	12	51	2.30863e-29	1.74796e-28	BnaA03g34320D;BnaA03g42350D;BnaA03g51830D;BnaA04g14760D;BnaA05g23050D;BnaC01g06500D;BnaC01g44050D;BnaC03g39750D;BnaC04g56320D;BnaC05g36490D;BnaC07g33430D;BnaC07g43590D
GO:0007154	cell communication	BP	35	9521	5.20021e-29	3.75833e-28	BnaA02g07870D;BnaA02g25910D;BnaA03g01960D;BnaA03g34320D;BnaA03g42350D;BnaA03g51830D;BnaA04g14760D;BnaA05g16250D;BnaA05g23050D;BnaA07g24890D;BnaA07g26610D;BnaA08g02850D;BnaA09g40030D;BnaA10g23650D;BnaAnng25110D;BnaC01g06500D;BnaC01g44050D;BnaC02g01700D;BnaC02g10950D;BnaC02g10960D;BnaC02g47700D;BnaC02g47760D;BnaC03g02950D;BnaC03g39750D;BnaC03g51950D;BnaC04g56320D;BnaC05g25970D;BnaC05g36490D;BnaC06g…
GO:0003677	DNA binding	MF	35	9761	2.42917e-28	1.05264e-27	BnaA02g07870D;BnaA02g25910D;BnaA03g01960D;BnaA03g34320D;BnaA03g42350D;BnaA03g51830D;BnaA04g14760D;BnaA05g16250D;BnaA05g23050D;BnaA07g24890D;BnaA07g26610D;BnaA08g02850D;BnaA09g40030D;BnaA10g23650D;BnaAnng25110D;BnaC01g06500D;BnaC01g44050D;BnaC02g01700D;BnaC02g10950D;BnaC02g10960D;BnaC02g47700D;BnaC02g47760D;BnaC03g02950D;BnaC03g39750D;BnaC03g51950D;BnaC04g56320D;BnaC05g25970D;BnaC05g36490D;BnaC06g…
GO:0032774	RNA biosynthetic process	BP	35	10338	9.32307e-28	5.92948e-27	BnaA02g07870D;BnaA02g25910D;BnaA03g01960D;BnaA03g34320D;BnaA03g42350D;BnaA03g51830D;BnaA04g14760D;BnaA05g16250D;BnaA05g23050D;BnaA07g24890D;BnaA07g26610D;BnaA08g02850D;BnaA09g40030D;BnaA10g23650D;BnaAnng25110D;BnaC01g06500D;BnaC01g44050D;BnaC02g01700D;BnaC02g10950D;BnaC02g10960D;BnaC02g47700D;BnaC02g47760D;BnaC03g02950D;BnaC03g39750D;BnaC03g51950D;BnaC04g56320D;BnaC05g25970D;BnaC05g36490D;BnaC06g…
GO:0097659	nucleic acid-templated transcription	BP	35	10328	9.01207e-28	5.92948e-27	BnaA02g07870D;BnaA02g25910D;BnaA03g01960D;BnaA03g34320D;BnaA03g42350D;BnaA03g51830D;BnaA04g14760D;BnaA05g16250D;BnaA05g23050D;BnaA07g24890D;BnaA07g26610D;BnaA08g02850D;BnaA09g40030D;BnaA10g23650D;BnaAnng25110D;BnaC01g06500D;BnaC01g44050D;BnaC02g01700D;BnaC02g10950D;BnaC02g10960D;BnaC02g47700D;BnaC02g47760D;BnaC03g02950D;BnaC03g39750D;BnaC03g51950D;BnaC04g56320D;BnaC05g25970D;BnaC05g36490D;BnaC06g…
GO:0006351	transcription, DNA-templated	BP	35	10324	8.89051e-28	5.92948e-27	BnaA02g07870D;BnaA02g25910D;BnaA03g01960D;BnaA03g34320D;BnaA03g42350D;BnaA03g51830D;BnaA04g14760D;BnaA05g16250D;BnaA05g23050D;BnaA07g24890D;BnaA07g26610D;BnaA08g02850D;BnaA09g40030D;BnaA10g23650D;BnaAnng25110D;BnaC01g06500D;BnaC01g44050D;BnaC02g01700D;BnaC02g10950D;BnaC02g10960D;BnaC02g47700D;BnaC02g47760D;BnaC03g02950D;BnaC03g39750D;BnaC03g51950D;BnaC04g56320D;BnaC05g25970D;BnaC05g36490D;BnaC06g…
GO:0034654	nucleobase-containing compound biosynthetic process	BP	35	11257	1.84552e-26	1.12861e-25	BnaA02g07870D;BnaA02g25910D;BnaA03g01960D;BnaA03g34320D;BnaA03g42350D;BnaA03g51830D;BnaA04g14760D;BnaA05g16250D;BnaA05g23050D;BnaA07g24890D;BnaA07g26610D;BnaA08g02850D;BnaA09g40030D;BnaA10g23650D;BnaAnng25110D;BnaC01g06500D;BnaC01g44050D;BnaC02g01700D;BnaC02g10950D;BnaC02g10960D;BnaC02g47700D;BnaC02g47760D;BnaC03g02950D;BnaC03g39750D;BnaC03g51950D;BnaC04g56320D;BnaC05g25970D;BnaC05g36490D;BnaC06g…
GO:0010073	meristem maintenance	BP	16	430	9.79816e-26	5.77003e-25	BnaA03g34320D;BnaA03g42350D;BnaA03g51830D;BnaA04g14760D;BnaA05g23050D;BnaA07g24890D;BnaA07g26610D;BnaC01g06500D;BnaC01g44050D;BnaC03g39750D;BnaC04g56320D;BnaC05g36490D;BnaC06g26570D;BnaC06g28780D;BnaC07g33430D;BnaC07g43590D
GO:0018130	heterocycle biosynthetic process	BP	35	12088	2.24033e-25	1.27219e-24	BnaA02g07870D;BnaA02g25910D;BnaA03g01960D;BnaA03g34320D;BnaA03g42350D;BnaA03g51830D;BnaA04g14760D;BnaA05g16250D;BnaA05g23050D;BnaA07g24890D;BnaA07g26610D;BnaA08g02850D;BnaA09g40030D;BnaA10g23650D;BnaAnng25110D;BnaC01g06500D;BnaC01g44050D;BnaC02g01700D;BnaC02g10950D;BnaC02g10960D;BnaC02g47700D;BnaC02g47760D;BnaC03g02950D;BnaC03g39750D;BnaC03g51950D;BnaC04g56320D;BnaC05g25970D;BnaC05g36490D;BnaC06g…
GO:0048509	regulation of meristem development	BP	16	456	2.52835e-25	1.2968e-24	BnaA03g34320D;BnaA03g42350D;BnaA03g51830D;BnaA04g14760D;BnaA05g23050D;BnaA07g24890D;BnaA07g26610D;BnaC01g06500D;BnaC01g44050D;BnaC03g39750D;BnaC04g56320D;BnaC05g36490D;BnaC06g26570D;BnaC06g28780D;BnaC07g33430D;BnaC07g43590D
GO:0051716	cellular response to stimulus	BP	35	12126	2.50086e-25	1.2968e-24	BnaA02g07870D;BnaA02g25910D;BnaA03g01960D;BnaA03g34320D;BnaA03g42350D;BnaA03g51830D;BnaA04g14760D;BnaA05g16250D;BnaA05g23050D;BnaA07g24890D;BnaA07g26610D;BnaA08g02850D;BnaA09g40030D;BnaA10g23650D;BnaAnng25110D;BnaC01g06500D;BnaC01g44050D;BnaC02g01700D;BnaC02g10950D;BnaC02g10960D;BnaC02g47700D;BnaC02g47760D;BnaC03g02950D;BnaC03g39750D;BnaC03g51950D;BnaC04g56320D;BnaC05g25970D;BnaC05g36490D;BnaC06g…
GO:0042221	response to chemical	BP	35	12109	2.38086e-25	1.2968e-24	BnaA02g07870D;BnaA02g25910D;BnaA03g01960D;BnaA03g34320D;BnaA03g42350D;BnaA03g51830D;BnaA04g14760D;BnaA05g16250D;BnaA05g23050D;BnaA07g24890D;BnaA07g26610D;BnaA08g02850D;BnaA09g40030D;BnaA10g23650D;BnaAnng25110D;BnaC01g06500D;BnaC01g44050D;BnaC02g01700D;BnaC02g10950D;BnaC02g10960D;BnaC02g47700D;BnaC02g47760D;BnaC03g02950D;BnaC03g39750D;BnaC03g51950D;BnaC04g56320D;BnaC05g25970D;BnaC05g36490D;BnaC06g…
GO:0019438	aromatic compound biosynthetic process	BP	35	12480	6.8563e-25	3.40673e-24	BnaA02g07870D;BnaA02g25910D;BnaA03g01960D;BnaA03g34320D;BnaA03g42350D;BnaA03g51830D;BnaA04g14760D;BnaA05g16250D;BnaA05g23050D;BnaA07g24890D;BnaA07g26610D;BnaA08g02850D;BnaA09g40030D;BnaA10g23650D;BnaAnng25110D;BnaC01g06500D;BnaC01g44050D;BnaC02g01700D;BnaC02g10950D;BnaC02g10960D;BnaC02g47700D;BnaC02g47760D;BnaC03g02950D;BnaC03g39750D;BnaC03g51950D;BnaC04g56320D;BnaC05g25970D;BnaC05g36490D;BnaC06g…
GO:0048638	regulation of developmental growth	BP	16	505	1.30956e-24	6.30969e-24	BnaA03g34320D;BnaA03g42350D;BnaA03g51830D;BnaA04g14760D;BnaA05g23050D;BnaA07g24890D;BnaA07g26610D;BnaC01g06500D;BnaC01g44050D;BnaC03g39750D;BnaC04g56320D;BnaC05g36490D;BnaC06g26570D;BnaC06g28780D;BnaC07g33430D;BnaC07g43590D
GO:1901362	organic cyclic compound biosynthetic process	BP	35	12984	2.74589e-24	1.28411e-23	BnaA02g07870D;BnaA02g25910D;BnaA03g01960D;BnaA03g34320D;BnaA03g42350D;BnaA03g51830D;BnaA04g14760D;BnaA05g16250D;BnaA05g23050D;BnaA07g24890D;BnaA07g26610D;BnaA08g02850D;BnaA09g40030D;BnaA10g23650D;BnaAnng25110D;BnaC01g06500D;BnaC01g44050D;BnaC02g01700D;BnaC02g10950D;BnaC02g10960D;BnaC02g47700D;BnaC02g47760D;BnaC03g02950D;BnaC03g39750D;BnaC03g51950D;BnaC04g56320D;BnaC05g25970D;BnaC05g36490D;BnaC06g…
GO:0000160	phosphorelay signal transduction system	BP	18	957	9.67533e-24	4.39537e-23	BnaA02g07870D;BnaA03g01960D;BnaA03g42350D;BnaA05g16250D;BnaA08g02850D;BnaA09g40030D;BnaA10g23650D;BnaAnng25110D;BnaC02g01700D;BnaC02g10950D;BnaC02g10960D;BnaC03g02950D;BnaC03g51950D;BnaC05g25970D;BnaC07g33430D;BnaC08g03080D;BnaC08g32380D;BnaC09g48380D
GO:0001071	nucleic acid binding transcription factor activity	MF	29	6214	2.29771e-23	5.97405e-23	BnaA02g07870D;BnaA02g25910D;BnaA03g01960D;BnaA03g34320D;BnaA03g42350D;BnaA03g51830D;BnaA04g14760D;BnaA05g23050D;BnaA07g24890D;BnaA07g26610D;BnaA10g23650D;BnaAnng25110D;BnaC01g06500D;BnaC01g44050D;BnaC02g01700D;BnaC02g10950D;BnaC02g10960D;BnaC02g47700D;BnaC02g47760D;BnaC03g02950D;BnaC03g39750D;BnaC03g51950D;BnaC04g56320D;BnaC05g36490D;BnaC06g26570D;BnaC06g28780D;BnaC07g33430D;BnaC07g43590D;BnaC09g…
GO:0003700	transcription factor activity, sequence-specific DNA binding	MF	29	6209	2.24578e-23	5.97405e-23	BnaA02g07870D;BnaA02g25910D;BnaA03g01960D;BnaA03g34320D;BnaA03g42350D;BnaA03g51830D;BnaA04g14760D;BnaA05g23050D;BnaA07g24890D;BnaA07g26610D;BnaA10g23650D;BnaAnng25110D;BnaC01g06500D;BnaC01g44050D;BnaC02g01700D;BnaC02g10950D;BnaC02g10960D;BnaC02g47700D;BnaC02g47760D;BnaC03g02950D;BnaC03g39750D;BnaC03g51950D;BnaC04g56320D;BnaC05g36490D;BnaC06g26570D;BnaC06g28780D;BnaC07g33430D;BnaC07g43590D;BnaC09g…
GO:0080036	regulation of cytokinin-activated signaling pathway	BP	10	52	1.42863e-23	6.30978e-23	BnaA03g34320D;BnaA03g51830D;BnaA04g14760D;BnaA05g23050D;BnaC01g06500D;BnaC01g44050D;BnaC03g39750D;BnaC04g56320D;BnaC05g36490D;BnaC07g43590D
GO:0080050	regulation of seed development	BP	12	156	3.93998e-23	1.69313e-22	BnaA03g34320D;BnaA03g42350D;BnaA03g51830D;BnaA04g14760D;BnaA05g23050D;BnaC01g06500D;BnaC01g44050D;BnaC03g39750D;BnaC04g56320D;BnaC05g36490D;BnaC07g33430D;BnaC07g43590D
GO:0044271	cellular nitrogen compound biosynthetic process	BP	35	14499	1.31311e-22	5.49431e-22	BnaA02g07870D;BnaA02g25910D;BnaA03g01960D;BnaA03g34320D;BnaA03g42350D;BnaA03g51830D;BnaA04g14760D;BnaA05g16250D;BnaA05g23050D;BnaA07g24890D;BnaA07g26610D;BnaA08g02850D;BnaA09g40030D;BnaA10g23650D;BnaAnng25110D;BnaC01g06500D;BnaC01g44050D;BnaC02g01700D;BnaC02g10950D;BnaC02g10960D;BnaC02g47700D;BnaC02g47760D;BnaC03g02950D;BnaC03g39750D;BnaC03g51950D;BnaC04g56320D;BnaC05g25970D;BnaC05g36490D;BnaC06g…
GO:0034645	cellular macromolecule biosynthetic process	BP	35	14595	1.65474e-22	6.74623e-22	BnaA02g07870D;BnaA02g25910D;BnaA03g01960D;BnaA03g34320D;BnaA03g42350D;BnaA03g51830D;BnaA04g14760D;BnaA05g16250D;BnaA05g23050D;BnaA07g24890D;BnaA07g26610D;BnaA08g02850D;BnaA09g40030D;BnaA10g23650D;BnaAnng25110D;BnaC01g06500D;BnaC01g44050D;BnaC02g01700D;BnaC02g10950D;BnaC02g10960D;BnaC02g47700D;BnaC02g47760D;BnaC03g02950D;BnaC03g39750D;BnaC03g51950D;BnaC04g56320D;BnaC05g25970D;BnaC05g36490D;BnaC06g…
GO:0016070	RNA metabolic process	BP	35	14827	2.87559e-22	1.14305e-21	BnaA02g07870D;BnaA02g25910D;BnaA03g01960D;BnaA03g34320D;BnaA03g42350D;BnaA03g51830D;BnaA04g14760D;BnaA05g16250D;BnaA05g23050D;BnaA07g24890D;BnaA07g26610D;BnaA08g02850D;BnaA09g40030D;BnaA10g23650D;BnaAnng25110D;BnaC01g06500D;BnaC01g44050D;BnaC02g01700D;BnaC02g10950D;BnaC02g10960D;BnaC02g47700D;BnaC02g47760D;BnaC03g02950D;BnaC03g39750D;BnaC03g51950D;BnaC04g56320D;BnaC05g25970D;BnaC05g36490D;BnaC06g…
GO:0009059	macromolecule biosynthetic process	BP	35	14889	3.32835e-22	1.29075e-21	BnaA02g07870D;BnaA02g25910D;BnaA03g01960D;BnaA03g34320D;BnaA03g42350D;BnaA03g51830D;BnaA04g14760D;BnaA05g16250D;BnaA05g23050D;BnaA07g24890D;BnaA07g26610D;BnaA08g02850D;BnaA09g40030D;BnaA10g23650D;BnaAnng25110D;BnaC01g06500D;BnaC01g44050D;BnaC02g01700D;BnaC02g10950D;BnaC02g10960D;BnaC02g47700D;BnaC02g47760D;BnaC03g02950D;BnaC03g39750D;BnaC03g51950D;BnaC04g56320D;BnaC05g25970D;BnaC05g36490D;BnaC06g…
GO:0010467	gene expression	BP	35	15633	1.83757e-21	6.95652e-21	BnaA02g07870D;BnaA02g25910D;BnaA03g01960D;BnaA03g34320D;BnaA03g42350D;BnaA03g51830D;BnaA04g14760D;BnaA05g16250D;BnaA05g23050D;BnaA07g24890D;BnaA07g26610D;BnaA08g02850D;BnaA09g40030D;BnaA10g23650D;BnaAnng25110D;BnaC01g06500D;BnaC01g44050D;BnaC02g01700D;BnaC02g10950D;BnaC02g10960D;BnaC02g47700D;BnaC02g47760D;BnaC03g02950D;BnaC03g39750D;BnaC03g51950D;BnaC04g56320D;BnaC05g25970D;BnaC05g36490D;BnaC06g…
GO:0010380	regulation of chlorophyll biosynthetic process	BP	10	88	4.02181e-21	1.48713e-20	BnaA03g34320D;BnaA03g51830D;BnaA04g14760D;BnaA05g23050D;BnaC01g06500D;BnaC01g44050D;BnaC03g39750D;BnaC04g56320D;BnaC05g36490D;BnaC07g43590D
GO:0031537	regulation of anthocyanin metabolic process	BP	10	90	5.09347e-21	1.84059e-20	BnaA03g34320D;BnaA03g51830D;BnaA04g14760D;BnaA05g23050D;BnaC01g06500D;BnaC01g44050D;BnaC03g39750D;BnaC04g56320D;BnaC05g36490D;BnaC07g43590D
GO:0080022	primary root development	BP	10	92	6.41535e-21	2.21748e-20	BnaA03g34320D;BnaA03g51830D;BnaA04g14760D;BnaA05g23050D;BnaC01g06500D;BnaC01g44050D;BnaC03g39750D;BnaC04g56320D;BnaC05g36490D;BnaC07g43590D
GO:1901463	regulation of tetrapyrrole biosynthetic process	BP	10	92	6.41535e-21	2.21748e-20	BnaA03g34320D;BnaA03g51830D;BnaA04g14760D;BnaA05g23050D;BnaC01g06500D;BnaC01g44050D;BnaC03g39750D;BnaC04g56320D;BnaC05g36490D;BnaC07g43590D
GO:0003676	nucleic acid binding	MF	35	16178	1.19137e-20	2.5813e-20	BnaA02g07870D;BnaA02g25910D;BnaA03g01960D;BnaA03g34320D;BnaA03g42350D;BnaA03g51830D;BnaA04g14760D;BnaA05g16250D;BnaA05g23050D;BnaA07g24890D;BnaA07g26610D;BnaA08g02850D;BnaA09g40030D;BnaA10g23650D;BnaAnng25110D;BnaC01g06500D;BnaC01g44050D;BnaC02g01700D;BnaC02g10950D;BnaC02g10960D;BnaC02g47700D;BnaC02g47760D;BnaC03g02950D;BnaC03g39750D;BnaC03g51950D;BnaC04g56320D;BnaC05g25970D;BnaC05g36490D;BnaC06g…
GO:0090056	regulation of chlorophyll metabolic process	BP	10	99	1.38248e-20	4.67692e-20	BnaA03g34320D;BnaA03g51830D;BnaA04g14760D;BnaA05g23050D;BnaC01g06500D;BnaC01g44050D;BnaC03g39750D;BnaC04g56320D;BnaC05g36490D;BnaC07g43590D
GO:0090304	nucleic acid metabolic process	BP	35	16645	1.65463e-20	5.48098e-20	BnaA02g07870D;BnaA02g25910D;BnaA03g01960D;BnaA03g34320D;BnaA03g42350D;BnaA03g51830D;BnaA04g14760D;BnaA05g16250D;BnaA05g23050D;BnaA07g24890D;BnaA07g26610D;BnaA08g02850D;BnaA09g40030D;BnaA10g23650D;BnaAnng25110D;BnaC01g06500D;BnaC01g44050D;BnaC02g01700D;BnaC02g10950D;BnaC02g10960D;BnaC02g47700D;BnaC02g47760D;BnaC03g02950D;BnaC03g39750D;BnaC03g51950D;BnaC04g56320D;BnaC05g25970D;BnaC05g36490D;BnaC06g…
GO:1901401	regulation of tetrapyrrole metabolic process	BP	10	107	3.10877e-20	1.00876e-19	BnaA03g34320D;BnaA03g51830D;BnaA04g14760D;BnaA05g23050D;BnaC01g06500D;BnaC01g44050D;BnaC03g39750D;BnaC04g56320D;BnaC05g36490D;BnaC07g43590D
GO:0010015	root morphogenesis	BP	16	951	3.21539e-20	1.02249e-19	BnaA03g34320D;BnaA03g42350D;BnaA03g51830D;BnaA04g14760D;BnaA05g23050D;BnaA07g24890D;BnaA07g26610D;BnaC01g06500D;BnaC01g44050D;BnaC03g39750D;BnaC04g56320D;BnaC05g36490D;BnaC06g26570D;BnaC06g28780D;BnaC07g33430D;BnaC07g43590D
GO:0051193	regulation of cofactor metabolic process	BP	10	114	6.00579e-20	1.87239e-19	BnaA03g34320D;BnaA03g51830D;BnaA04g14760D;BnaA05g23050D;BnaC01g06500D;BnaC01g44050D;BnaC03g39750D;BnaC04g56320D;BnaC05g36490D;BnaC07g43590D
GO:0048507	meristem development	BP	16	1033	1.19062e-19	3.64055e-19	BnaA03g34320D;BnaA03g42350D;BnaA03g51830D;BnaA04g14760D;BnaA05g23050D;BnaA07g24890D;BnaA07g26610D;BnaC01g06500D;BnaC01g44050D;BnaC03g39750D;BnaC04g56320D;BnaC05g36490D;BnaC06g26570D;BnaC06g28780D;BnaC07g33430D;BnaC07g43590D
GO:0004871	signal transducer activity	MF	19	2078	3.97794e-19	7.3876e-19	BnaA02g25910D;BnaA03g34320D;BnaA03g42350D;BnaA03g51830D;BnaA04g14760D;BnaA05g23050D;BnaA07g24890D;BnaA07g26610D;BnaC01g06500D;BnaC01g44050D;BnaC02g47700D;BnaC02g47760D;BnaC03g39750D;BnaC04g56320D;BnaC05g36490D;BnaC06g26570D;BnaC06g28780D;BnaC07g33430D;BnaC07g43590D
GO:0006139	nucleobase-containing compound metabolic process	BP	35	18311	4.67849e-19	1.40355e-18	BnaA02g07870D;BnaA02g25910D;BnaA03g01960D;BnaA03g34320D;BnaA03g42350D;BnaA03g51830D;BnaA04g14760D;BnaA05g16250D;BnaA05g23050D;BnaA07g24890D;BnaA07g26610D;BnaA08g02850D;BnaA09g40030D;BnaA10g23650D;BnaAnng25110D;BnaC01g06500D;BnaC01g44050D;BnaC02g01700D;BnaC02g10950D;BnaC02g10960D;BnaC02g47700D;BnaC02g47760D;BnaC03g02950D;BnaC03g39750D;BnaC03g51950D;BnaC04g56320D;BnaC05g25970D;BnaC05g36490D;BnaC06g…
GO:0050794	regulation of cellular process	BP	35	18591	7.96145e-19	2.34421e-18	BnaA02g07870D;BnaA02g25910D;BnaA03g01960D;BnaA03g34320D;BnaA03g42350D;BnaA03g51830D;BnaA04g14760D;BnaA05g16250D;BnaA05g23050D;BnaA07g24890D;BnaA07g26610D;BnaA08g02850D;BnaA09g40030D;BnaA10g23650D;BnaAnng25110D;BnaC01g06500D;BnaC01g44050D;BnaC02g01700D;BnaC02g10950D;BnaC02g10960D;BnaC02g47700D;BnaC02g47760D;BnaC03g02950D;BnaC03g39750D;BnaC03g51950D;BnaC04g56320D;BnaC05g25970D;BnaC05g36490D;BnaC06g…
GO:0046483	heterocycle metabolic process	BP	35	19463	3.96608e-18	1.14656e-17	BnaA02g07870D;BnaA02g25910D;BnaA03g01960D;BnaA03g34320D;BnaA03g42350D;BnaA03g51830D;BnaA04g14760D;BnaA05g16250D;BnaA05g23050D;BnaA07g24890D;BnaA07g26610D;BnaA08g02850D;BnaA09g40030D;BnaA10g23650D;BnaAnng25110D;BnaC01g06500D;BnaC01g44050D;BnaC02g01700D;BnaC02g10950D;BnaC02g10960D;BnaC02g47700D;BnaC02g47760D;BnaC03g02950D;BnaC03g39750D;BnaC03g51950D;BnaC04g56320D;BnaC05g25970D;BnaC05g36490D;BnaC06g…
GO:0046283	anthocyanin-containing compound metabolic process	BP	10	187	9.68725e-18	2.75049e-17	BnaA03g34320D;BnaA03g51830D;BnaA04g14760D;BnaA05g23050D;BnaC01g06500D;BnaC01g44050D;BnaC03g39750D;BnaC04g56320D;BnaC05g36490D;BnaC07g43590D
GO:0006725	cellular aromatic compound metabolic process	BP	35	20147	1.32995e-17	3.70985e-17	BnaA02g07870D;BnaA02g25910D;BnaA03g01960D;BnaA03g34320D;BnaA03g42350D;BnaA03g51830D;BnaA04g14760D;BnaA05g16250D;BnaA05g23050D;BnaA07g24890D;BnaA07g26610D;BnaA08g02850D;BnaA09g40030D;BnaA10g23650D;BnaAnng25110D;BnaC01g06500D;BnaC01g44050D;BnaC02g01700D;BnaC02g10950D;BnaC02g10960D;BnaC02g47700D;BnaC02g47760D;BnaC03g02950D;BnaC03g39750D;BnaC03g51950D;BnaC04g56320D;BnaC05g25970D;BnaC05g36490D;BnaC06g…
GO:0044249	cellular biosynthetic process	BP	35	20190	1.43308e-17	3.92861e-17	BnaA02g07870D;BnaA02g25910D;BnaA03g01960D;BnaA03g34320D;BnaA03g42350D;BnaA03g51830D;BnaA04g14760D;BnaA05g16250D;BnaA05g23050D;BnaA07g24890D;BnaA07g26610D;BnaA08g02850D;BnaA09g40030D;BnaA10g23650D;BnaAnng25110D;BnaC01g06500D;BnaC01g44050D;BnaC02g01700D;BnaC02g10950D;BnaC02g10960D;BnaC02g47700D;BnaC02g47760D;BnaC03g02950D;BnaC03g39750D;BnaC03g51950D;BnaC04g56320D;BnaC05g25970D;BnaC05g36490D;BnaC06g…
GO:1901576	organic substance biosynthetic process	BP	35	20419	2.1274e-17	5.73315e-17	BnaA02g07870D;BnaA02g25910D;BnaA03g01960D;BnaA03g34320D;BnaA03g42350D;BnaA03g51830D;BnaA04g14760D;BnaA05g16250D;BnaA05g23050D;BnaA07g24890D;BnaA07g26610D;BnaA08g02850D;BnaA09g40030D;BnaA10g23650D;BnaAnng25110D;BnaC01g06500D;BnaC01g44050D;BnaC02g01700D;BnaC02g10950D;BnaC02g10960D;BnaC02g47700D;BnaC02g47760D;BnaC03g02950D;BnaC03g39750D;BnaC03g51950D;BnaC04g56320D;BnaC05g25970D;BnaC05g36490D;BnaC06g…
GO:0040008	regulation of growth	BP	16	1445	2.34016e-17	6.20143e-17	BnaA03g34320D;BnaA03g42350D;BnaA03g51830D;BnaA04g14760D;BnaA05g23050D;BnaA07g24890D;BnaA07g26610D;BnaC01g06500D;BnaC01g44050D;BnaC03g39750D;BnaC04g56320D;BnaC05g36490D;BnaC06g26570D;BnaC06g28780D;BnaC07g33430D;BnaC07g43590D
GO:1901360	organic cyclic compound metabolic process	BP	35	20582	2.81065e-17	7.32613e-17	BnaA02g07870D;BnaA02g25910D;BnaA03g01960D;BnaA03g34320D;BnaA03g42350D;BnaA03g51830D;BnaA04g14760D;BnaA05g16250D;BnaA05g23050D;BnaA07g24890D;BnaA07g26610D;BnaA08g02850D;BnaA09g40030D;BnaA10g23650D;BnaAnng25110D;BnaC01g06500D;BnaC01g44050D;BnaC02g01700D;BnaC02g10950D;BnaC02g10960D;BnaC02g47700D;BnaC02g47760D;BnaC03g02950D;BnaC03g39750D;BnaC03g51950D;BnaC04g56320D;BnaC05g25970D;BnaC05g36490D;BnaC06g…
GO:0050789	regulation of biological process	BP	35	20978	5.47927e-17	1.40517e-16	BnaA02g07870D;BnaA02g25910D;BnaA03g01960D;BnaA03g34320D;BnaA03g42350D;BnaA03g51830D;BnaA04g14760D;BnaA05g16250D;BnaA05g23050D;BnaA07g24890D;BnaA07g26610D;BnaA08g02850D;BnaA09g40030D;BnaA10g23650D;BnaAnng25110D;BnaC01g06500D;BnaC01g44050D;BnaC02g01700D;BnaC02g10950D;BnaC02g10960D;BnaC02g47700D;BnaC02g47760D;BnaC03g02950D;BnaC03g39750D;BnaC03g51950D;BnaC04g56320D;BnaC05g25970D;BnaC05g36490D;BnaC06g…
GO:0005634	nucleus	CC	35	21222	1.56944e-17	1.56944e-16	BnaA02g07870D;BnaA02g25910D;BnaA03g01960D;BnaA03g34320D;BnaA03g42350D;BnaA03g51830D;BnaA04g14760D;BnaA05g16250D;BnaA05g23050D;BnaA07g24890D;BnaA07g26610D;BnaA08g02850D;BnaA09g40030D;BnaA10g23650D;BnaAnng25110D;BnaC01g06500D;BnaC01g44050D;BnaC02g01700D;BnaC02g10950D;BnaC02g10960D;BnaC02g47700D;BnaC02g47760D;BnaC03g02950D;BnaC03g39750D;BnaC03g51950D;BnaC04g56320D;BnaC05g25970D;BnaC05g36490D;BnaC06g…
GO:0034641	cellular nitrogen compound metabolic process	BP	35	21382	1.06882e-16	2.69749e-16	BnaA02g07870D;BnaA02g25910D;BnaA03g01960D;BnaA03g34320D;BnaA03g42350D;BnaA03g51830D;BnaA04g14760D;BnaA05g16250D;BnaA05g23050D;BnaA07g24890D;BnaA07g26610D;BnaA08g02850D;BnaA09g40030D;BnaA10g23650D;BnaAnng25110D;BnaC01g06500D;BnaC01g44050D;BnaC02g01700D;BnaC02g10950D;BnaC02g10960D;BnaC02g47700D;BnaC02g47760D;BnaC03g02950D;BnaC03g39750D;BnaC03g51950D;BnaC04g56320D;BnaC05g25970D;BnaC05g36490D;BnaC06g…
GO:0015995	chlorophyll biosynthetic process	BP	10	246	1.56106e-16	3.87825e-16	BnaA03g34320D;BnaA03g51830D;BnaA04g14760D;BnaA05g23050D;BnaC01g06500D;BnaC01g44050D;BnaC03g39750D;BnaC04g56320D;BnaC05g36490D;BnaC07g43590D
GO:0009058	biosynthetic process	BP	35	21625	1.58786e-16	3.88415e-16	BnaA02g07870D;BnaA02g25910D;BnaA03g01960D;BnaA03g34320D;BnaA03g42350D;BnaA03g51830D;BnaA04g14760D;BnaA05g16250D;BnaA05g23050D;BnaA07g24890D;BnaA07g26610D;BnaA08g02850D;BnaA09g40030D;BnaA10g23650D;BnaAnng25110D;BnaC01g06500D;BnaC01g44050D;BnaC02g01700D;BnaC02g10950D;BnaC02g10960D;BnaC02g47700D;BnaC02g47760D;BnaC03g02950D;BnaC03g39750D;BnaC03g51950D;BnaC04g56320D;BnaC05g25970D;BnaC05g36490D;BnaC06g…
GO:0035556	intracellular signal transduction	BP	18	2522	2.63171e-16	6.34004e-16	BnaA02g07870D;BnaA03g01960D;BnaA03g42350D;BnaA05g16250D;BnaA08g02850D;BnaA09g40030D;BnaA10g23650D;BnaAnng25110D;BnaC02g01700D;BnaC02g10950D;BnaC02g10960D;BnaC03g02950D;BnaC03g51950D;BnaC05g25970D;BnaC07g33430D;BnaC08g03080D;BnaC08g32380D;BnaC09g48380D
GO:0006779	porphyrin-containing compound biosynthetic process	BP	10	263	3.06293e-16	7.26875e-16	BnaA03g34320D;BnaA03g51830D;BnaA04g14760D;BnaA05g23050D;BnaC01g06500D;BnaC01g44050D;BnaC03g39750D;BnaC04g56320D;BnaC05g36490D;BnaC07g43590D
GO:0033014	tetrapyrrole biosynthetic process	BP	10	272	4.29862e-16	1.00512e-15	BnaA03g34320D;BnaA03g51830D;BnaA04g14760D;BnaA05g23050D;BnaC01g06500D;BnaC01g44050D;BnaC03g39750D;BnaC04g56320D;BnaC05g36490D;BnaC07g43590D
GO:0048589	developmental growth	BP	16	1746	4.4789e-16	1.03209e-15	BnaA03g34320D;BnaA03g42350D;BnaA03g51830D;BnaA04g14760D;BnaA05g23050D;BnaA07g24890D;BnaA07g26610D;BnaC01g06500D;BnaC01g44050D;BnaC03g39750D;BnaC04g56320D;BnaC05g36490D;BnaC06g26570D;BnaC06g28780D;BnaC07g33430D;BnaC07g43590D
GO:0006807	nitrogen compound metabolic process	BP	35	22828	1.05768e-15	2.40244e-15	BnaA02g07870D;BnaA02g25910D;BnaA03g01960D;BnaA03g34320D;BnaA03g42350D;BnaA03g51830D;BnaA04g14760D;BnaA05g16250D;BnaA05g23050D;BnaA07g24890D;BnaA07g26610D;BnaA08g02850D;BnaA09g40030D;BnaA10g23650D;BnaAnng25110D;BnaC01g06500D;BnaC01g44050D;BnaC02g01700D;BnaC02g10950D;BnaC02g10960D;BnaC02g47700D;BnaC02g47760D;BnaC03g02950D;BnaC03g39750D;BnaC03g51950D;BnaC04g56320D;BnaC05g25970D;BnaC05g36490D;BnaC06g…
GO:0065007	biological regulation	BP	35	23366	2.39162e-15	5.35589e-15	BnaA02g07870D;BnaA02g25910D;BnaA03g01960D;BnaA03g34320D;BnaA03g42350D;BnaA03g51830D;BnaA04g14760D;BnaA05g16250D;BnaA05g23050D;BnaA07g24890D;BnaA07g26610D;BnaA08g02850D;BnaA09g40030D;BnaA10g23650D;BnaAnng25110D;BnaC01g06500D;BnaC01g44050D;BnaC02g01700D;BnaC02g10950D;BnaC02g10960D;BnaC02g47700D;BnaC02g47760D;BnaC03g02950D;BnaC03g39750D;BnaC03g51950D;BnaC04g56320D;BnaC05g25970D;BnaC05g36490D;BnaC06g…
GO:0048364	root development	BP	16	1959	2.66971e-15	5.89561e-15	BnaA03g34320D;BnaA03g42350D;BnaA03g51830D;BnaA04g14760D;BnaA05g23050D;BnaA07g24890D;BnaA07g26610D;BnaC01g06500D;BnaC01g44050D;BnaC03g39750D;BnaC04g56320D;BnaC05g36490D;BnaC06g26570D;BnaC06g28780D;BnaC07g33430D;BnaC07g43590D
GO:0015994	chlorophyll metabolic process	BP	10	327	2.73243e-15	5.95147e-15	BnaA03g34320D;BnaA03g51830D;BnaA04g14760D;BnaA05g23050D;BnaC01g06500D;BnaC01g44050D;BnaC03g39750D;BnaC04g56320D;BnaC05g36490D;BnaC07g43590D
GO:0022622	root system development	BP	16	1976	3.05148e-15	6.55656e-15	BnaA03g34320D;BnaA03g42350D;BnaA03g51830D;BnaA04g14760D;BnaA05g23050D;BnaA07g24890D;BnaA07g26610D;BnaC01g06500D;BnaC01g44050D;BnaC03g39750D;BnaC04g56320D;BnaC05g36490D;BnaC06g26570D;BnaC06g28780D;BnaC07g33430D;BnaC07g43590D
GO:0006778	porphyrin-containing compound metabolic process	BP	10	361	7.3513e-15	1.55848e-14	BnaA03g34320D;BnaA03g51830D;BnaA04g14760D;BnaA05g23050D;BnaC01g06500D;BnaC01g44050D;BnaC03g39750D;BnaC04g56320D;BnaC05g36490D;BnaC07g43590D
GO:0033013	tetrapyrrole metabolic process	BP	10	365	8.20683e-15	1.71696e-14	BnaA03g34320D;BnaA03g51830D;BnaA04g14760D;BnaA05g23050D;BnaC01g06500D;BnaC01g44050D;BnaC03g39750D;BnaC04g56320D;BnaC05g36490D;BnaC07g43590D
GO:0050896	response to stimulus	BP	35	24609	1.46922e-14	3.03385e-14	BnaA02g07870D;BnaA02g25910D;BnaA03g01960D;BnaA03g34320D;BnaA03g42350D;BnaA03g51830D;BnaA04g14760D;BnaA05g16250D;BnaA05g23050D;BnaA07g24890D;BnaA07g26610D;BnaA08g02850D;BnaA09g40030D;BnaA10g23650D;BnaAnng25110D;BnaC01g06500D;BnaC01g44050D;BnaC02g01700D;BnaC02g10950D;BnaC02g10960D;BnaC02g47700D;BnaC02g47760D;BnaC03g02950D;BnaC03g39750D;BnaC03g51950D;BnaC04g56320D;BnaC05g25970D;BnaC05g36490D;BnaC06g…
GO:2000026	regulation of multicellular organismal development	BP	16	2230	1.97028e-14	4.01633e-14	BnaA03g34320D;BnaA03g42350D;BnaA03g51830D;BnaA04g14760D;BnaA05g23050D;BnaA07g24890D;BnaA07g26610D;BnaC01g06500D;BnaC01g44050D;BnaC03g39750D;BnaC04g56320D;BnaC05g36490D;BnaC06g26570D;BnaC06g28780D;BnaC07g33430D;BnaC07g43590D
GO:0009812	flavonoid metabolic process	BP	10	415	2.95237e-14	5.94212e-14	BnaA03g34320D;BnaA03g51830D;BnaA04g14760D;BnaA05g23050D;BnaC01g06500D;BnaC01g44050D;BnaC03g39750D;BnaC04g56320D;BnaC05g36490D;BnaC07g43590D
GO:0051239	regulation of multicellular organismal process	BP	16	2483	1.0242e-13	2.0356e-13	BnaA03g34320D;BnaA03g42350D;BnaA03g51830D;BnaA04g14760D;BnaA05g23050D;BnaA07g24890D;BnaA07g26610D;BnaC01g06500D;BnaC01g44050D;BnaC03g39750D;BnaC04g56320D;BnaC05g36490D;BnaC06g26570D;BnaC06g28780D;BnaC07g33430D;BnaC07g43590D
GO:0009888	tissue development	BP	16	2539	1.44026e-13	2.82718e-13	BnaA03g34320D;BnaA03g42350D;BnaA03g51830D;BnaA04g14760D;BnaA05g23050D;BnaA07g24890D;BnaA07g26610D;BnaC01g06500D;BnaC01g44050D;BnaC03g39750D;BnaC04g56320D;BnaC05g36490D;BnaC06g26570D;BnaC06g28780D;BnaC07g33430D;BnaC07g43590D
GO:0044260	cellular macromolecule metabolic process	BP	35	26830	3.02965e-13	5.87456e-13	BnaA02g07870D;BnaA02g25910D;BnaA03g01960D;BnaA03g34320D;BnaA03g42350D;BnaA03g51830D;BnaA04g14760D;BnaA05g16250D;BnaA05g23050D;BnaA07g24890D;BnaA07g26610D;BnaA08g02850D;BnaA09g40030D;BnaA10g23650D;BnaAnng25110D;BnaC01g06500D;BnaC01g44050D;BnaC02g01700D;BnaC02g10950D;BnaC02g10960D;BnaC02g47700D;BnaC02g47760D;BnaC03g02950D;BnaC03g39750D;BnaC03g51950D;BnaC04g56320D;BnaC05g25970D;BnaC05g36490D;BnaC06g…
GO:0050793	regulation of developmental process	BP	16	2824	7.27913e-13	1.39444e-12	BnaA03g34320D;BnaA03g42350D;BnaA03g51830D;BnaA04g14760D;BnaA05g23050D;BnaA07g24890D;BnaA07g26610D;BnaC01g06500D;BnaC01g44050D;BnaC03g39750D;BnaC04g56320D;BnaC05g36490D;BnaC06g26570D;BnaC06g28780D;BnaC07g33430D;BnaC07g43590D
GO:0046148	pigment biosynthetic process	BP	10	587	9.16434e-13	1.73468e-12	BnaA03g34320D;BnaA03g51830D;BnaA04g14760D;BnaA05g23050D;BnaC01g06500D;BnaC01g44050D;BnaC03g39750D;BnaC04g56320D;BnaC05g36490D;BnaC07g43590D
GO:0040007	growth	BP	16	2943	1.36101e-12	2.54588e-12	BnaA03g34320D;BnaA03g42350D;BnaA03g51830D;BnaA04g14760D;BnaA05g23050D;BnaA07g24890D;BnaA07g26610D;BnaC01g06500D;BnaC01g44050D;BnaC03g39750D;BnaC04g56320D;BnaC05g36490D;BnaC06g26570D;BnaC06g28780D;BnaC07g33430D;BnaC07g43590D
GO:0043170	macromolecule metabolic process	BP	35	28311	1.98887e-12	3.67709e-12	BnaA02g07870D;BnaA02g25910D;BnaA03g01960D;BnaA03g34320D;BnaA03g42350D;BnaA03g51830D;BnaA04g14760D;BnaA05g16250D;BnaA05g23050D;BnaA07g24890D;BnaA07g26610D;BnaA08g02850D;BnaA09g40030D;BnaA10g23650D;BnaAnng25110D;BnaC01g06500D;BnaC01g44050D;BnaC02g01700D;BnaC02g10950D;BnaC02g10960D;BnaC02g47700D;BnaC02g47760D;BnaC03g02950D;BnaC03g39750D;BnaC03g51950D;BnaC04g56320D;BnaC05g25970D;BnaC05g36490D;BnaC06g…
GO:2000241	regulation of reproductive process	BP	12	1328	5.55348e-12	1.01495e-11	BnaA03g34320D;BnaA03g42350D;BnaA03g51830D;BnaA04g14760D;BnaA05g23050D;BnaC01g06500D;BnaC01g44050D;BnaC03g39750D;BnaC04g56320D;BnaC05g36490D;BnaC07g33430D;BnaC07g43590D
GO:0042440	pigment metabolic process	BP	10	735	8.34194e-12	1.50724e-11	BnaA03g34320D;BnaA03g51830D;BnaA04g14760D;BnaA05g23050D;BnaC01g06500D;BnaC01g44050D;BnaC03g39750D;BnaC04g56320D;BnaC05g36490D;BnaC07g43590D
GO:0051188	cofactor biosynthetic process	BP	10	739	8.79693e-12	1.57159e-11	BnaA03g34320D;BnaA03g51830D;BnaA04g14760D;BnaA05g23050D;BnaC01g06500D;BnaC01g44050D;BnaC03g39750D;BnaC04g56320D;BnaC05g36490D;BnaC07g43590D
GO:0097159	organic cyclic compound binding	MF	35	29403	1.46075e-11	2.10998e-11	BnaA02g07870D;BnaA02g25910D;BnaA03g01960D;BnaA03g34320D;BnaA03g42350D;BnaA03g51830D;BnaA04g14760D;BnaA05g16250D;BnaA05g23050D;BnaA07g24890D;BnaA07g26610D;BnaA08g02850D;BnaA09g40030D;BnaA10g23650D;BnaAnng25110D;BnaC01g06500D;BnaC01g44050D;BnaC02g01700D;BnaC02g10950D;BnaC02g10960D;BnaC02g47700D;BnaC02g47760D;BnaC03g02950D;BnaC03g39750D;BnaC03g51950D;BnaC04g56320D;BnaC05g25970D;BnaC05g36490D;BnaC06g…
GO:1901363	heterocyclic compound binding	MF	35	29389	1.43659e-11	2.10998e-11	BnaA02g07870D;BnaA02g25910D;BnaA03g01960D;BnaA03g34320D;BnaA03g42350D;BnaA03g51830D;BnaA04g14760D;BnaA05g16250D;BnaA05g23050D;BnaA07g24890D;BnaA07g26610D;BnaA08g02850D;BnaA09g40030D;BnaA10g23650D;BnaAnng25110D;BnaC01g06500D;BnaC01g44050D;BnaC02g01700D;BnaC02g10950D;BnaC02g10960D;BnaC02g47700D;BnaC02g47760D;BnaC03g02950D;BnaC03g39750D;BnaC03g51950D;BnaC04g56320D;BnaC05g25970D;BnaC05g36490D;BnaC06g…
GO:0044763	single-organism cellular process	BP	35	30516	2.74979e-11	4.85796e-11	BnaA02g07870D;BnaA02g25910D;BnaA03g01960D;BnaA03g34320D;BnaA03g42350D;BnaA03g51830D;BnaA04g14760D;BnaA05g16250D;BnaA05g23050D;BnaA07g24890D;BnaA07g26610D;BnaA08g02850D;BnaA09g40030D;BnaA10g23650D;BnaAnng25110D;BnaC01g06500D;BnaC01g44050D;BnaC02g01700D;BnaC02g10950D;BnaC02g10960D;BnaC02g47700D;BnaC02g47760D;BnaC03g02950D;BnaC03g39750D;BnaC03g51950D;BnaC04g56320D;BnaC05g25970D;BnaC05g36490D;BnaC06g…
GO:0048580	regulation of post-embryonic development	BP	12	1551	3.32932e-11	5.81716e-11	BnaA03g34320D;BnaA03g42350D;BnaA03g51830D;BnaA04g14760D;BnaA05g23050D;BnaC01g06500D;BnaC01g44050D;BnaC03g39750D;BnaC04g56320D;BnaC05g36490D;BnaC07g33430D;BnaC07g43590D
GO:0009653	anatomical structure morphogenesis	BP	16	3816	6.7051e-11	1.15882e-10	BnaA03g34320D;BnaA03g42350D;BnaA03g51830D;BnaA04g14760D;BnaA05g23050D;BnaA07g24890D;BnaA07g26610D;BnaC01g06500D;BnaC01g44050D;BnaC03g39750D;BnaC04g56320D;BnaC05g36490D;BnaC06g26570D;BnaC06g28780D;BnaC07g33430D;BnaC07g43590D
GO:0099402	plant organ development	BP	16	3965	1.1831e-10	2.02272e-10	BnaA03g34320D;BnaA03g42350D;BnaA03g51830D;BnaA04g14760D;BnaA05g23050D;BnaA07g24890D;BnaA07g26610D;BnaC01g06500D;BnaC01g44050D;BnaC03g39750D;BnaC04g56320D;BnaC05g36490D;BnaC06g26570D;BnaC06g28780D;BnaC07g33430D;BnaC07g43590D
GO:0009966	regulation of signal transduction	BP	10	1075	3.35299e-10	5.67155e-10	BnaA03g34320D;BnaA03g51830D;BnaA04g14760D;BnaA05g23050D;BnaC01g06500D;BnaC01g44050D;BnaC03g39750D;BnaC04g56320D;BnaC05g36490D;BnaC07g43590D
GO:0023051	regulation of signaling	BP	10	1082	3.56938e-10	5.97402e-10	BnaA03g34320D;BnaA03g51830D;BnaA04g14760D;BnaA05g23050D;BnaC01g06500D;BnaC01g44050D;BnaC03g39750D;BnaC04g56320D;BnaC05g36490D;BnaC07g43590D
GO:0010646	regulation of cell communication	BP	10	1093	3.93464e-10	6.51675e-10	BnaA03g34320D;BnaA03g51830D;BnaA04g14760D;BnaA05g23050D;BnaC01g06500D;BnaC01g44050D;BnaC03g39750D;BnaC04g56320D;BnaC05g36490D;BnaC07g43590D
GO:0051186	cofactor metabolic process	BP	10	1381	3.69129e-09	6.05067e-09	BnaA03g34320D;BnaA03g51830D;BnaA04g14760D;BnaA05g23050D;BnaC01g06500D;BnaC01g44050D;BnaC03g39750D;BnaC04g56320D;BnaC05g36490D;BnaC07g43590D
GO:0048316	seed development	BP	12	2363	3.95574e-09	6.41798e-09	BnaA03g34320D;BnaA03g42350D;BnaA03g51830D;BnaA04g14760D;BnaA05g23050D;BnaC01g06500D;BnaC01g44050D;BnaC03g39750D;BnaC04g56320D;BnaC05g36490D;BnaC07g33430D;BnaC07g43590D
GO:0044238	primary metabolic process	BP	35	35641	6.3139e-09	1.01405e-08	BnaA02g07870D;BnaA02g25910D;BnaA03g01960D;BnaA03g34320D;BnaA03g42350D;BnaA03g51830D;BnaA04g14760D;BnaA05g16250D;BnaA05g23050D;BnaA07g24890D;BnaA07g26610D;BnaA08g02850D;BnaA09g40030D;BnaA10g23650D;BnaAnng25110D;BnaC01g06500D;BnaC01g44050D;BnaC02g01700D;BnaC02g10950D;BnaC02g10960D;BnaC02g47700D;BnaC02g47760D;BnaC03g02950D;BnaC03g39750D;BnaC03g51950D;BnaC04g56320D;BnaC05g25970D;BnaC05g36490D;BnaC06g…
GO:0010154	fruit development	BP	12	2520	8.10519e-09	1.28872e-08	BnaA03g34320D;BnaA03g42350D;BnaA03g51830D;BnaA04g14760D;BnaA05g23050D;BnaC01g06500D;BnaC01g44050D;BnaC03g39750D;BnaC04g56320D;BnaC05g36490D;BnaC07g33430D;BnaC07g43590D
GO:0044237	cellular metabolic process	BP	35	36234	1.12523e-08	1.7714e-08	BnaA02g07870D;BnaA02g25910D;BnaA03g01960D;BnaA03g34320D;BnaA03g42350D;BnaA03g51830D;BnaA04g14760D;BnaA05g16250D;BnaA05g23050D;BnaA07g24890D;BnaA07g26610D;BnaA08g02850D;BnaA09g40030D;BnaA10g23650D;BnaAnng25110D;BnaC01g06500D;BnaC01g44050D;BnaC02g01700D;BnaC02g10950D;BnaC02g10960D;BnaC02g47700D;BnaC02g47760D;BnaC03g02950D;BnaC03g39750D;BnaC03g51950D;BnaC04g56320D;BnaC05g25970D;BnaC05g36490D;BnaC06g…
GO:0009414	response to water deprivation	BP	10	1635	1.8233e-08	2.8422e-08	BnaA03g34320D;BnaA03g51830D;BnaA04g14760D;BnaA05g23050D;BnaC01g06500D;BnaC01g44050D;BnaC03g39750D;BnaC04g56320D;BnaC05g36490D;BnaC07g43590D
GO:0009415	response to water	BP	10	1656	2.05578e-08	3.17349e-08	BnaA03g34320D;BnaA03g51830D;BnaA04g14760D;BnaA05g23050D;BnaC01g06500D;BnaC01g44050D;BnaC03g39750D;BnaC04g56320D;BnaC05g36490D;BnaC07g43590D
GO:0071704	organic substance metabolic process	BP	35	37983	5.86304e-08	8.96369e-08	BnaA02g07870D;BnaA02g25910D;BnaA03g01960D;BnaA03g34320D;BnaA03g42350D;BnaA03g51830D;BnaA04g14760D;BnaA05g16250D;BnaA05g23050D;BnaA07g24890D;BnaA07g26610D;BnaA08g02850D;BnaA09g40030D;BnaA10g23650D;BnaAnng25110D;BnaC01g06500D;BnaC01g44050D;BnaC02g01700D;BnaC02g10950D;BnaC02g10960D;BnaC02g47700D;BnaC02g47760D;BnaC03g02950D;BnaC03g39750D;BnaC03g51950D;BnaC04g56320D;BnaC05g25970D;BnaC05g36490D;BnaC06g…
GO:0044699	single-organism process	BP	35	38959	1.42542e-07	2.15849e-07	BnaA02g07870D;BnaA02g25910D;BnaA03g01960D;BnaA03g34320D;BnaA03g42350D;BnaA03g51830D;BnaA04g14760D;BnaA05g16250D;BnaA05g23050D;BnaA07g24890D;BnaA07g26610D;BnaA08g02850D;BnaA09g40030D;BnaA10g23650D;BnaAnng25110D;BnaC01g06500D;BnaC01g44050D;BnaC02g01700D;BnaC02g10950D;BnaC02g10960D;BnaC02g47700D;BnaC02g47760D;BnaC03g02950D;BnaC03g39750D;BnaC03g51950D;BnaC04g56320D;BnaC05g25970D;BnaC05g36490D;BnaC06g…
GO:0043227	membrane-bounded organelle	CC	35	42220	4.54383e-07	1.51461e-06	BnaA02g07870D;BnaA02g25910D;BnaA03g01960D;BnaA03g34320D;BnaA03g42350D;BnaA03g51830D;BnaA04g14760D;BnaA05g16250D;BnaA05g23050D;BnaA07g24890D;BnaA07g26610D;BnaA08g02850D;BnaA09g40030D;BnaA10g23650D;BnaAnng25110D;BnaC01g06500D;BnaC01g44050D;BnaC02g01700D;BnaC02g10950D;BnaC02g10960D;BnaC02g47700D;BnaC02g47760D;BnaC03g02950D;BnaC03g39750D;BnaC03g51950D;BnaC04g56320D;BnaC05g25970D;BnaC05g36490D;BnaC06g…
GO:0043231	intracellular membrane-bounded organelle	CC	35	42207	4.4951e-07	1.51461e-06	BnaA02g07870D;BnaA02g25910D;BnaA03g01960D;BnaA03g34320D;BnaA03g42350D;BnaA03g51830D;BnaA04g14760D;BnaA05g16250D;BnaA05g23050D;BnaA07g24890D;BnaA07g26610D;BnaA08g02850D;BnaA09g40030D;BnaA10g23650D;BnaAnng25110D;BnaC01g06500D;BnaC01g44050D;BnaC02g01700D;BnaC02g10950D;BnaC02g10960D;BnaC02g47700D;BnaC02g47760D;BnaC03g02950D;BnaC03g39750D;BnaC03g51950D;BnaC04g56320D;BnaC05g25970D;BnaC05g36490D;BnaC06g…
GO:0008152	metabolic process	BP	35	41297	1.09697e-06	1.64545e-06	BnaA02g07870D;BnaA02g25910D;BnaA03g01960D;BnaA03g34320D;BnaA03g42350D;BnaA03g51830D;BnaA04g14760D;BnaA05g16250D;BnaA05g23050D;BnaA07g24890D;BnaA07g26610D;BnaA08g02850D;BnaA09g40030D;BnaA10g23650D;BnaAnng25110D;BnaC01g06500D;BnaC01g44050D;BnaC02g01700D;BnaC02g10950D;BnaC02g10960D;BnaC02g47700D;BnaC02g47760D;BnaC03g02950D;BnaC03g39750D;BnaC03g51950D;BnaC04g56320D;BnaC05g25970D;BnaC05g36490D;BnaC06g…
GO:0048731	system development	BP	16	7590	1.22781e-06	1.8245e-06	BnaA03g34320D;BnaA03g42350D;BnaA03g51830D;BnaA04g14760D;BnaA05g23050D;BnaA07g24890D;BnaA07g26610D;BnaC01g06500D;BnaC01g44050D;BnaC03g39750D;BnaC04g56320D;BnaC05g36490D;BnaC06g26570D;BnaC06g28780D;BnaC07g33430D;BnaC07g43590D
GO:0048367	shoot system development	BP	12	4061	1.43568e-06	2.11363e-06	BnaA03g34320D;BnaA03g42350D;BnaA03g51830D;BnaA04g14760D;BnaA05g23050D;BnaC01g06500D;BnaC01g44050D;BnaC03g39750D;BnaC04g56320D;BnaC05g36490D;BnaC07g33430D;BnaC07g43590D
GO:0048583	regulation of response to stimulus	BP	10	2677	1.71467e-06	2.50121e-06	BnaA03g34320D;BnaA03g51830D;BnaA04g14760D;BnaA05g23050D;BnaC01g06500D;BnaC01g44050D;BnaC03g39750D;BnaC04g56320D;BnaC05g36490D;BnaC07g43590D
GO:0005488	binding	MF	35	41411	2.35759e-06	3.06487e-06	BnaA02g07870D;BnaA02g25910D;BnaA03g01960D;BnaA03g34320D;BnaA03g42350D;BnaA03g51830D;BnaA04g14760D;BnaA05g16250D;BnaA05g23050D;BnaA07g24890D;BnaA07g26610D;BnaA08g02850D;BnaA09g40030D;BnaA10g23650D;BnaAnng25110D;BnaC01g06500D;BnaC01g44050D;BnaC02g01700D;BnaC02g10950D;BnaC02g10960D;BnaC02g47700D;BnaC02g47760D;BnaC03g02950D;BnaC03g39750D;BnaC03g51950D;BnaC04g56320D;BnaC05g25970D;BnaC05g36490D;BnaC06g…
GO:0043226	organelle	CC	35	44113	2.11046e-06	4.22093e-06	BnaA02g07870D;BnaA02g25910D;BnaA03g01960D;BnaA03g34320D;BnaA03g42350D;BnaA03g51830D;BnaA04g14760D;BnaA05g16250D;BnaA05g23050D;BnaA07g24890D;BnaA07g26610D;BnaA08g02850D;BnaA09g40030D;BnaA10g23650D;BnaAnng25110D;BnaC01g06500D;BnaC01g44050D;BnaC02g01700D;BnaC02g10950D;BnaC02g10960D;BnaC02g47700D;BnaC02g47760D;BnaC03g02950D;BnaC03g39750D;BnaC03g51950D;BnaC04g56320D;BnaC05g25970D;BnaC05g36490D;BnaC06g…
GO:0043229	intracellular organelle	CC	35	44069	2.038e-06	4.22093e-06	BnaA02g07870D;BnaA02g25910D;BnaA03g01960D;BnaA03g34320D;BnaA03g42350D;BnaA03g51830D;BnaA04g14760D;BnaA05g16250D;BnaA05g23050D;BnaA07g24890D;BnaA07g26610D;BnaA08g02850D;BnaA09g40030D;BnaA10g23650D;BnaAnng25110D;BnaC01g06500D;BnaC01g44050D;BnaC02g01700D;BnaC02g10950D;BnaC02g10960D;BnaC02g47700D;BnaC02g47760D;BnaC03g02950D;BnaC03g39750D;BnaC03g51950D;BnaC04g56320D;BnaC05g25970D;BnaC05g36490D;BnaC06g…
GO:0031326	regulation of cellular biosynthetic process	BP	16	8535	5.88441e-06	8.50565e-06	BnaA03g34320D;BnaA03g51830D;BnaA04g14760D;BnaA05g16250D;BnaA05g23050D;BnaA08g02850D;BnaA09g40030D;BnaC01g06500D;BnaC01g44050D;BnaC03g39750D;BnaC04g56320D;BnaC05g25970D;BnaC05g36490D;BnaC07g43590D;BnaC08g03080D;BnaC08g32380D
GO:0051171	regulation of nitrogen compound metabolic process	BP	16	8598	6.48248e-06	9.28571e-06	BnaA03g34320D;BnaA03g51830D;BnaA04g14760D;BnaA05g16250D;BnaA05g23050D;BnaA08g02850D;BnaA09g40030D;BnaC01g06500D;BnaC01g44050D;BnaC03g39750D;BnaC04g56320D;BnaC05g25970D;BnaC05g36490D;BnaC07g43590D;BnaC08g03080D;BnaC08g32380D
GO:0009889	regulation of biosynthetic process	BP	16	8637	6.87975e-06	9.76678e-06	BnaA03g34320D;BnaA03g51830D;BnaA04g14760D;BnaA05g16250D;BnaA05g23050D;BnaA08g02850D;BnaA09g40030D;BnaC01g06500D;BnaC01g44050D;BnaC03g39750D;BnaC04g56320D;BnaC05g25970D;BnaC05g36490D;BnaC07g43590D;BnaC08g03080D;BnaC08g32380D
GO:0048608	reproductive structure development	BP	12	5080	1.45199e-05	2.02514e-05	BnaA03g34320D;BnaA03g42350D;BnaA03g51830D;BnaA04g14760D;BnaA05g23050D;BnaC01g06500D;BnaC01g44050D;BnaC03g39750D;BnaC04g56320D;BnaC05g36490D;BnaC07g33430D;BnaC07g43590D
GO:0061458	reproductive system development	BP	12	5080	1.45199e-05	2.02514e-05	BnaA03g34320D;BnaA03g42350D;BnaA03g51830D;BnaA04g14760D;BnaA05g23050D;BnaC01g06500D;BnaC01g44050D;BnaC03g39750D;BnaC04g56320D;BnaC05g36490D;BnaC07g33430D;BnaC07g43590D
GO:0080090	regulation of primary metabolic process	BP	16	9384	2.02157e-05	2.79504e-05	BnaA03g34320D;BnaA03g51830D;BnaA04g14760D;BnaA05g16250D;BnaA05g23050D;BnaA08g02850D;BnaA09g40030D;BnaC01g06500D;BnaC01g44050D;BnaC03g39750D;BnaC04g56320D;BnaC05g25970D;BnaC05g36490D;BnaC07g43590D;BnaC08g03080D;BnaC08g32380D
GO:0031323	regulation of cellular metabolic process	BP	16	9638	2.8454e-05	3.90017e-05	BnaA03g34320D;BnaA03g51830D;BnaA04g14760D;BnaA05g16250D;BnaA05g23050D;BnaA08g02850D;BnaA09g40030D;BnaC01g06500D;BnaC01g44050D;BnaC03g39750D;BnaC04g56320D;BnaC05g25970D;BnaC05g36490D;BnaC07g43590D;BnaC08g03080D;BnaC08g32380D
GO:0010035	response to inorganic substance	BP	10	4046	6.31602e-05	8.58331e-05	BnaA03g34320D;BnaA03g51830D;BnaA04g14760D;BnaA05g23050D;BnaC01g06500D;BnaC01g44050D;BnaC03g39750D;BnaC04g56320D;BnaC05g36490D;BnaC07g43590D
GO:0003006	developmental process involved in reproduction	BP	12	5977	7.32342e-05	9.868e-05	BnaA03g34320D;BnaA03g42350D;BnaA03g51830D;BnaA04g14760D;BnaA05g23050D;BnaC01g06500D;BnaC01g44050D;BnaC03g39750D;BnaC04g56320D;BnaC05g36490D;BnaC07g33430D;BnaC07g43590D
GO:0048856	anatomical structure development	BP	16	10639	9.83834e-05	0.000131453	BnaA03g34320D;BnaA03g42350D;BnaA03g51830D;BnaA04g14760D;BnaA05g23050D;BnaA07g24890D;BnaA07g26610D;BnaC01g06500D;BnaC01g44050D;BnaC03g39750D;BnaC04g56320D;BnaC05g36490D;BnaC06g26570D;BnaC06g28780D;BnaC07g33430D;BnaC07g43590D
GO:0019222	regulation of metabolic process	BP	16	10784	0.000116243	0.000154023	BnaA03g34320D;BnaA03g51830D;BnaA04g14760D;BnaA05g16250D;BnaA05g23050D;BnaA08g02850D;BnaA09g40030D;BnaC01g06500D;BnaC01g44050D;BnaC03g39750D;BnaC04g56320D;BnaC05g25970D;BnaC05g36490D;BnaC07g43590D;BnaC08g03080D;BnaC08g32380D
GO:0044424	intracellular part	CC	35	49256	0.000100283	0.000167139	BnaA02g07870D;BnaA02g25910D;BnaA03g01960D;BnaA03g34320D;BnaA03g42350D;BnaA03g51830D;BnaA04g14760D;BnaA05g16250D;BnaA05g23050D;BnaA07g24890D;BnaA07g26610D;BnaA08g02850D;BnaA09g40030D;BnaA10g23650D;BnaAnng25110D;BnaC01g06500D;BnaC01g44050D;BnaC02g01700D;BnaC02g10950D;BnaC02g10960D;BnaC02g47700D;BnaC02g47760D;BnaC03g02950D;BnaC03g39750D;BnaC03g51950D;BnaC04g56320D;BnaC05g25970D;BnaC05g36490D;BnaC06g…
GO:0044702	single organism reproductive process	BP	12	6385	0.000138803	0.000182394	BnaA03g34320D;BnaA03g42350D;BnaA03g51830D;BnaA04g14760D;BnaA05g23050D;BnaC01g06500D;BnaC01g44050D;BnaC03g39750D;BnaC04g56320D;BnaC05g36490D;BnaC07g33430D;BnaC07g43590D
GO:0009791	post-embryonic development	BP	12	6409	0.00014389	0.000187528	BnaA03g34320D;BnaA03g42350D;BnaA03g51830D;BnaA04g14760D;BnaA05g23050D;BnaC01g06500D;BnaC01g44050D;BnaC03g39750D;BnaC04g56320D;BnaC05g36490D;BnaC07g33430D;BnaC07g43590D
GO:0005622	intracellular	CC	35	49777	0.00014495	0.000207072	BnaA02g07870D;BnaA02g25910D;BnaA03g01960D;BnaA03g34320D;BnaA03g42350D;BnaA03g51830D;BnaA04g14760D;BnaA05g16250D;BnaA05g23050D;BnaA07g24890D;BnaA07g26610D;BnaA08g02850D;BnaA09g40030D;BnaA10g23650D;BnaAnng25110D;BnaC01g06500D;BnaC01g44050D;BnaC02g01700D;BnaC02g10950D;BnaC02g10960D;BnaC02g47700D;BnaC02g47760D;BnaC03g02950D;BnaC03g39750D;BnaC03g51950D;BnaC04g56320D;BnaC05g25970D;BnaC05g36490D;BnaC06g…
GO:0007275	multicellular organism development	BP	16	11320	0.000209929	0.000271371	BnaA03g34320D;BnaA03g42350D;BnaA03g51830D;BnaA04g14760D;BnaA05g23050D;BnaA07g24890D;BnaA07g26610D;BnaC01g06500D;BnaC01g44050D;BnaC03g39750D;BnaC04g56320D;BnaC05g36490D;BnaC06g26570D;BnaC06g28780D;BnaC07g33430D;BnaC07g43590D
GO:0044707	single-multicellular organism process	BP	16	11599	0.000281286	0.000360681	BnaA03g34320D;BnaA03g42350D;BnaA03g51830D;BnaA04g14760D;BnaA05g23050D;BnaA07g24890D;BnaA07g26610D;BnaC01g06500D;BnaC01g44050D;BnaC03g39750D;BnaC04g56320D;BnaC05g36490D;BnaC06g26570D;BnaC06g28780D;BnaC07g33430D;BnaC07g43590D
GO:1901566	organonitrogen compound biosynthetic process	BP	10	4906	0.000310471	0.000394919	BnaA03g34320D;BnaA03g51830D;BnaA04g14760D;BnaA05g23050D;BnaC01g06500D;BnaC01g44050D;BnaC03g39750D;BnaC04g56320D;BnaC05g36490D;BnaC07g43590D
GO:0022414	reproductive process	BP	12	7023	0.000342025	0.000431603	BnaA03g34320D;BnaA03g42350D;BnaA03g51830D;BnaA04g14760D;BnaA05g23050D;BnaC01g06500D;BnaC01g44050D;BnaC03g39750D;BnaC04g56320D;BnaC05g36490D;BnaC07g33430D;BnaC07g43590D
GO:0000003	reproduction	BP	12	7044	0.000351687	0.000440301	BnaA03g34320D;BnaA03g42350D;BnaA03g51830D;BnaA04g14760D;BnaA05g23050D;BnaC01g06500D;BnaC01g44050D;BnaC03g39750D;BnaC04g56320D;BnaC05g36490D;BnaC07g33430D;BnaC07g43590D
GO:0032501	multicellular organismal process	BP	16	12266	0.000544774	0.000676712	BnaA03g34320D;BnaA03g42350D;BnaA03g51830D;BnaA04g14760D;BnaA05g23050D;BnaA07g24890D;BnaA07g26610D;BnaC01g06500D;BnaC01g44050D;BnaC03g39750D;BnaC04g56320D;BnaC05g36490D;BnaC06g26570D;BnaC06g28780D;BnaC07g33430D;BnaC07g43590D
GO:0001101	response to acid chemical	BP	10	5543	0.00081924	0.00100976	BnaA03g34320D;BnaA03g51830D;BnaA04g14760D;BnaA05g23050D;BnaC01g06500D;BnaC01g44050D;BnaC03g39750D;BnaC04g56320D;BnaC05g36490D;BnaC07g43590D
GO:0044767	single-organism developmental process	BP	16	12889	0.000965426	0.00118079	BnaA03g34320D;BnaA03g42350D;BnaA03g51830D;BnaA04g14760D;BnaA05g23050D;BnaA07g24890D;BnaA07g26610D;BnaC01g06500D;BnaC01g44050D;BnaC03g39750D;BnaC04g56320D;BnaC05g36490D;BnaC06g26570D;BnaC06g28780D;BnaC07g33430D;BnaC07g43590D
GO:0009987	cellular process	BP	35	50132	0.000973138	0.00118114	BnaA02g07870D;BnaA02g25910D;BnaA03g01960D;BnaA03g34320D;BnaA03g42350D;BnaA03g51830D;BnaA04g14760D;BnaA05g16250D;BnaA05g23050D;BnaA07g24890D;BnaA07g26610D;BnaA08g02850D;BnaA09g40030D;BnaA10g23650D;BnaAnng25110D;BnaC01g06500D;BnaC01g44050D;BnaC02g01700D;BnaC02g10950D;BnaC02g10960D;BnaC02g47700D;BnaC02g47760D;BnaC03g02950D;BnaC03g39750D;BnaC03g51950D;BnaC04g56320D;BnaC05g25970D;BnaC05g36490D;BnaC06g…
GO:0032502	developmental process	BP	16	13127	0.00118856	0.00143168	BnaA03g34320D;BnaA03g42350D;BnaA03g51830D;BnaA04g14760D;BnaA05g23050D;BnaA07g24890D;BnaA07g26610D;BnaC01g06500D;BnaC01g44050D;BnaC03g39750D;BnaC04g56320D;BnaC05g36490D;BnaC06g26570D;BnaC06g28780D;BnaC07g33430D;BnaC07g43590D
GO:1901564	organonitrogen compound metabolic process	BP	10	6851	0.00405091	0.00484282	BnaA03g34320D;BnaA03g51830D;BnaA04g14760D;BnaA05g23050D;BnaC01g06500D;BnaC01g44050D;BnaC03g39750D;BnaC04g56320D;BnaC05g36490D;BnaC07g43590D
GO:1901700	response to oxygen-containing compound	BP	10	7064	0.00505143	0.00599386	BnaA03g34320D;BnaA03g51830D;BnaA04g14760D;BnaA05g23050D;BnaC01g06500D;BnaC01g44050D;BnaC03g39750D;BnaC04g56320D;BnaC05g36490D;BnaC07g43590D
GO:0044711	single-organism biosynthetic process	BP	10	7246	0.00605506	0.00713152	BnaA03g34320D;BnaA03g51830D;BnaA04g14760D;BnaA05g23050D;BnaC01g06500D;BnaC01g44050D;BnaC03g39750D;BnaC04g56320D;BnaC05g36490D;BnaC07g43590D
GO:0009628	response to abiotic stimulus	BP	10	8384	0.0164303	0.019209	BnaA03g34320D;BnaA03g51830D;BnaA04g14760D;BnaA05g23050D;BnaC01g06500D;BnaC01g44050D;BnaC03g39750D;BnaC04g56320D;BnaC05g36490D;BnaC07g43590D
GO:0010119	regulation of stomatal movement	BP	2	376	0.0196491	0.0228045	BnaA03g42350D;BnaC07g33430D
GO:0005623	cell	CC	35	58365	0.0381343	0.0423714	BnaA02g07870D;BnaA02g25910D;BnaA03g01960D;BnaA03g34320D;BnaA03g42350D;BnaA03g51830D;BnaA04g14760D;BnaA05g16250D;BnaA05g23050D;BnaA07g24890D;BnaA07g26610D;BnaA08g02850D;BnaA09g40030D;BnaA10g23650D;BnaAnng25110D;BnaC01g06500D;BnaC01g44050D;BnaC02g01700D;BnaC02g10950D;BnaC02g10960D;BnaC02g47700D;BnaC02g47760D;BnaC03g02950D;BnaC03g39750D;BnaC03g51950D;BnaC04g56320D;BnaC05g25970D;BnaC05g36490D;BnaC06g…
GO:0044464	cell part	CC	35	58242	0.0354192	0.0423714	BnaA02g07870D;BnaA02g25910D;BnaA03g01960D;BnaA03g34320D;BnaA03g42350D;BnaA03g51830D;BnaA04g14760D;BnaA05g16250D;BnaA05g23050D;BnaA07g24890D;BnaA07g26610D;BnaA08g02850D;BnaA09g40030D;BnaA10g23650D;BnaAnng25110D;BnaC01g06500D;BnaC01g44050D;BnaC02g01700D;BnaC02g10950D;BnaC02g10960D;BnaC02g47700D;BnaC02g47760D;BnaC03g02950D;BnaC03g39750D;BnaC03g51950D;BnaC04g56320D;BnaC05g25970D;BnaC05g36490D;BnaC06g…
GO:0042802	identical protein binding	MF	3	1297	0.039572	0.0467669	BnaA02g25910D;BnaC02g47700D;BnaC02g47760D
GO:0010150	leaf senescence	BP	2	569	0.0420619	0.0481139	BnaA03g42350D;BnaC07g33430D
GO:0010260	organ senescence	BP	2	569	0.0420619	0.0481139	BnaA03g42350D;BnaC07g33430D
GO:0010118	stomatal movement	BP	2	582	0.0438061	0.0497512	BnaA03g42350D;BnaC07g33430D
GO:0007568	aging	BP	2	661	0.0549656	0.0619824	BnaA03g42350D;BnaC07g33430D
GO:0009873	ethylene-activated signaling pathway	BP	2	848	0.0847518	0.0948982	BnaA03g42350D;BnaC07g33430D
GO:0071369	cellular response to ethylene stimulus	BP	2	987	0.109403	0.121644	BnaA03g42350D;BnaC07g33430D
GO:0009723	response to ethylene	BP	2	1364	0.18352	0.202637	BnaA03g42350D;BnaC07g33430D
GO:0048366	leaf development	BP	2	1586	0.230077	0.252291	BnaA03g42350D;BnaC07g33430D
GO:2001141	regulation of RNA biosynthetic process	BP	6	7569	0.261225	0.280641	BnaA05g16250D;BnaA08g02850D;BnaA09g40030D;BnaC05g25970D;BnaC08g03080D;BnaC08g32380D
GO:1903506	regulation of nucleic acid-templated transcription	BP	6	7559	0.260222	0.280641	BnaA05g16250D;BnaA08g02850D;BnaA09g40030D;BnaC05g25970D;BnaC08g03080D;BnaC08g32380D
GO:0006355	regulation of transcription, DNA-templated	BP	6	7555	0.259821	0.280641	BnaA05g16250D;BnaA08g02850D;BnaA09g40030D;BnaC05g25970D;BnaC08g03080D;BnaC08g32380D
GO:0051252	regulation of RNA metabolic process	BP	6	7763	0.280917	0.297772	BnaA05g16250D;BnaA08g02850D;BnaA09g40030D;BnaC05g25970D;BnaC08g03080D;BnaC08g32380D
GO:0048513	animal organ development	BP	2	1819	0.279801	0.297772	BnaA03g42350D;BnaC07g33430D
GO:0019219	regulation of nucleobase-containing compound metabolic process	BP	6	7932	0.29839	0.314199	BnaA05g16250D;BnaA08g02850D;BnaA09g40030D;BnaC05g25970D;BnaC08g03080D;BnaC08g32380D
GO:0006950	response to stress	BP	10	14589	0.315303	0.329823	BnaA03g34320D;BnaA03g51830D;BnaA04g14760D;BnaA05g23050D;BnaC01g06500D;BnaC01g44050D;BnaC03g39750D;BnaC04g56320D;BnaC05g36490D;BnaC07g43590D
GO:2000112	regulation of cellular macromolecule biosynthetic process	BP	6	8239	0.33075	0.343721	BnaA05g16250D;BnaA08g02850D;BnaA09g40030D;BnaC05g25970D;BnaC08g03080D;BnaC08g32380D
GO:0010556	regulation of macromolecule biosynthetic process	BP	6	8264	0.333414	0.34424	BnaA05g16250D;BnaA08g02850D;BnaA09g40030D;BnaC05g25970D;BnaC08g03080D;BnaC08g32380D
GO:0048827	phyllome development	BP	2	2115	0.34278	0.351626	BnaA03g42350D;BnaC07g33430D
GO:0010468	regulation of gene expression	BP	6	8887	0.400681	0.408387	BnaA05g16250D;BnaA08g02850D;BnaA09g40030D;BnaC05g25970D;BnaC08g03080D;BnaC08g32380D
GO:0044710	single-organism metabolic process	BP	10	15768	0.416246	0.421549	BnaA03g34320D;BnaA03g51830D;BnaA04g14760D;BnaA05g23050D;BnaC01g06500D;BnaC01g44050D;BnaC03g39750D;BnaC04g56320D;BnaC05g36490D;BnaC07g43590D
GO:0060255	regulation of macromolecule metabolic process	BP	6	9697	0.488349	0.49144	BnaA05g16250D;BnaA08g02850D;BnaA09g40030D;BnaC05g25970D;BnaC08g03080D;BnaC08g32380D
GO:0005515	protein binding	MF	3	5903	0.683267	0.740206	BnaA02g25910D;BnaC02g47700D;BnaC02g47760D
GO:0008150	biological_process	BP	35	61114	1	1	BnaA02g07870D;BnaA02g25910D;BnaA03g01960D;BnaA03g34320D;BnaA03g42350D;BnaA03g51830D;BnaA04g14760D;BnaA05g16250D;BnaA05g23050D;BnaA07g24890D;BnaA07g26610D;BnaA08g02850D;BnaA09g40030D;BnaA10g23650D;BnaAnng25110D;BnaC01g06500D;BnaC01g44050D;BnaC02g01700D;BnaC02g10950D;BnaC02g10960D;BnaC02g47700D;BnaC02g47760D;BnaC03g02950D;BnaC03g39750D;BnaC03g51950D;BnaC04g56320D;BnaC05g25970D;BnaC05g36490D;BnaC06g…
GO:0003674	molecular_function	MF	35	59958	1	1	BnaA02g07870D;BnaA02g25910D;BnaA03g01960D;BnaA03g34320D;BnaA03g42350D;BnaA03g51830D;BnaA04g14760D;BnaA05g16250D;BnaA05g23050D;BnaA07g24890D;BnaA07g26610D;BnaA08g02850D;BnaA09g40030D;BnaA10g23650D;BnaAnng25110D;BnaC01g06500D;BnaC01g44050D;BnaC02g01700D;BnaC02g10950D;BnaC02g10960D;BnaC02g47700D;BnaC02g47760D;BnaC03g02950D;BnaC03g39750D;BnaC03g51950D;BnaC04g56320D;BnaC05g25970D;BnaC05g36490D;BnaC06g…
GO:0005575	cellular_component	CC	35	64073	1	1	BnaA02g07870D;BnaA02g25910D;BnaA03g01960D;BnaA03g34320D;BnaA03g42350D;BnaA03g51830D;BnaA04g14760D;BnaA05g16250D;BnaA05g23050D;BnaA07g24890D;BnaA07g26610D;BnaA08g02850D;BnaA09g40030D;BnaA10g23650D;BnaAnng25110D;BnaC01g06500D;BnaC01g44050D;BnaC02g01700D;BnaC02g10950D;BnaC02g10960D;BnaC02g47700D;BnaC02g47760D;BnaC03g02950D;BnaC03g39750D;BnaC03g51950D;BnaC04g56320D;BnaC05g25970D;BnaC05g36490D;BnaC06g…
