# Supplementary material for: Genome-Wide Analysis of the Type-B Authentic Response Regulator Gene Family in Brassica napus
Source: Genes (Basel). 2022 Aug 15;13(8):1449. doi: 10.3390/genes13081449 (PMC9408017; doi:10.3390/genes13081449)
Supplement: Supplementary file 1 [file genes-13-01449-s001.zip › Table S6.xlsx]

## Sheet: Sheet1
Table S6. The RNA-seq data (FPKM) of type-B BnARRs in different tissues and developmental stages
Gene ID	Gene name	Leaf	Cotyledon	Hypocotyl	Root	SAM	Stem	Bud	Flower	Endosperm	Silique-14 DAP	Seed-21 DAP	Seed-28 DAP	Seed-35 DAP	Seed-42 DAP	Seed-50 DAP
BnaA02g07870D	BnARR1	0.0869973	0.0193733	0.0339497	0	0.00813667	0.0419463	0.0448977	0.0157917	0.303363	0.513064	0.0779633	0.026184	0	0	0
BnaA02g25910D	BnARR2	8.1435	10.2496	16.8339	1.11492	24.9655	6.48718	13.453	7.13874	0.825738	20.2794	2.82551	5.22882	2.38697	0.374011	0.0874936
BnaA03g01960D	BnARR3	0	0	0	0	0	0	0	0	0.0485967	2.60467	2.53544	1.52577	0.400388	0.223082	0
BnaA03g34320D	BnARR4	2.84411	8.89958	17.9755	11.7015	9.52225	3.42434	2.52928	2.40034	1.4101	1.7446	0.671342	1.97651	1.19019	1.41154	2.47546
BnaA03g42350D	BnARR5	0.168823	8.94088	4.80763	4.81265	9.46631	0.234305	0.591276	0.227686	0.0735997	0.100693	0.239826	0.438548	0.230893	0.41045	0.463051
BnaA03g51830D	BnARR6	3.92767	4.06759	9.25468	18.1275	7.93385	3.18254	1.63564	2.46423	0.309944	2.58395	0.761693	1.87474	0.479336	0.142582	0.0462443
BnaA04g14760D	BnARR7	1.81814	2.07505	1.76047	3.78822	3.03113	2.26912	1.49882	2.29899	0.432515	0.39445	0.901672	1.54887	1.06238	0.380427	0.0132787
BnaA05g16250D	BnARR8	0	0	0	0	0	0	0.0370903	0.0288657	0.0949943	1.0301	0.963958	0.0893613	0	0.0203467	0.00605633
BnaA05g23050D	BnARR9	2.20763	10.07	11.604	16.632	10.4084	3.5241	2.64167	2.2036	1.88496	0.584522	0.542586	2.35498	1.61141	1.73042	2.37271
BnaA07g24890D	BnARR10	0.986352	1.21428	4.41966	4.5456	1.44539	1.55805	0.654688	0.431481	0.0537423	0.707592	0.362983	0.175041	0.196178	0.0799839	0.0315318
BnaA07g26610D	BnARR11	0.41374	0.321844	2.22197	3.64825	0.628046	2.67683	2.38435	4.96683	0.014874	1.21537	0.0617737	0.171523	0.130471	0.064909	0.234288
BnaA08g02850D	BnARR12	0	0	0	0	0	0	0	0	0.100016	1.4565	2.02642	0	0	0	0
BnaA09g40030D	BnARR13	0	0	0	0	0	0	0	0	0	0	0	0	0	0	0
BnaA10g23650D	BnARR14	0	0.004634	0	0	0	0	0	0	0.041266	1.31885	1.38477	2.36118	0.925791	0.585537	0
BnaAnng25110D	BnARR15	0	0	0	0	0	0	0	0	0	0.00371933	0.0108887	0.118035	0.164884	0.026244	0
BnaC01g06500D	BnARR16	0	0	0	0	0	0	0	0	0	0	0	0	0	0	0
BnaC01g44050D	BnARR17	0	0	0	0	0	0	0	0	0	0	0	0	0	0	0
BnaC02g01700D	BnARR18	0	0	0	0	0	0	0	0	0	0.0823613	0.255245	1.61894	1.16648	0.154468	0
BnaC02g10950D	BnARR19	0.00911633	0.0105867	0	0	0	0	0	0	0.029573	0.0155737	0	0	0	0	0
BnaC02g10960D	BnARR20	0.0178033	0.0156833	0.0523157	0	0	0.00807333	0.019893	0	0.10686	0.099781	0.018548	0.0329043	0.0138563	0	0
BnaC02g47700D	BnARR21	1.49044	1.67256	2.21926	0.0666607	4.61941	1.69014	3.46722	1.31908	0.183377	3.23553	0.859611	0.789715	0.243602	0.018268	0
BnaC02g47760D	BnARR22	1.72579	1.55682	1.47566	0.141631	5.84523	2.38793	4.29914	1.76615	0.300216	3.7717	1.09363	0.533159	0.219468	0.0974417	0
BnaC03g02950D	BnARR23	0	0	0	0	0	0	0	0	0.024005	1.61291	2.10433	0.041341	0.02942	0	0
BnaC03g39750D	BnARR24	2.18709	7.51476	11.822	16.2715	8.9699	2.0786	2.25522	2.21021	2.41409	1.81896	1.03621	1.85702	1.33375	1.43396	3.13697
BnaC03g51950D	BnARR25	0	0	0	0	0	0	0	0	0.0105282	0.24492	1.27051	0	0	0.0401834	0
BnaC04g56320D	BnARR26	2.40226	2.08177	2.8406	5.06619	4.30422	3.24638	2.99164	3.72708	0.6495	0.21731	0.547091	1.71085	1.47241	0.522814	0.054116
BnaC05g25970D	BnARR27	0	0	0	0	0	0	0.0196517	0.028419	0.0508427	0.665833	0.831324	0	0	0	0
BnaC05g36490D	BnARR28	1.51772	10.729	13.5902	19.8395	11.4025	2.4446	1.73659	1.84152	1.12052	0.521992	0.421425	2.62425	1.40905	2.10963	4.16717
BnaC06g26570D	BnARR29	2.42778	2.26523	4.19704	3.49502	2.31444	0.983593	0.928069	0.888671	0.135502	0.537204	0.418453	0.349395	0.581999	0.193364	0.134113
BnaC06g28780D	BnARR30	0.544819	0.479305	3.8917	2.3005	0.48004	1.12883	1.33229	2.05841	0.0515563	0.713591	0.0287467	0.136062	0.173949	0.389315	0.501199
BnaC07g33430D	BnARR31	0.505514	4.10274	7.32057	5.80504	3.02779	1.80058	1.28841	1.61665	1.0283	0.540667	0.99212	2.02547	1.54021	0.966318	1.72138
BnaC07g43590D	BnARR32	2.41423	2.95981	5.83863	15.4034	6.2015	4.99465	1.81135	2.37339	0.338163	3.14871	0.992703	2.24121	0.876563	0.178587	0
BnaC08g03080D	BnARR33	0	0	0	0	0	0	0	0	0.0942517	3.49386	3.55657	0.0269803	0	0.0291167	0
BnaC08g32380D	BnARR34	0	0.0130917	0.0184457	0	0	0	0	0	0	0.0220653	0	0	0	0	0.0216107
BnaC09g48380D	BnARR35	0	0	0.0100873	0	0	0	0.0124747	0	0.0692577	1.94485	2.08489	2.37588	1.15459	0.402243	0
