# Supplementary material for: Genome-Wide Analysis of the Type-B Authentic Response Regulator Gene Family in Brassica napus
Source: Genes (Basel). 2022 Aug 15;13(8):1449. doi: 10.3390/genes13081449 (PMC9408017; doi:10.3390/genes13081449)
Supplement: Supplementary file 1 [file genes-13-01449-s001.zip › Table S7.xlsx]

## Sheet: Sheet1
Table S7. Cis-acting element analysis of type-B BnARRs
Gene alias	Motif	Position	Strand	Sequence	Description
GSBRNA2T00007658001	ARR1AT	3	+	NGATT	Cytokinin responsive
GSBRNA2T00007658001	CAAT-box	5	-	CAAT
GSBRNA2T00007658001	TATA-box	34	-	TATAA	core promoter element around -30 of transcription start
GSBRNA2T00007658001	TATA-box	35	+	TATA	core promoter element around -30 of transcription start
GSBRNA2T00007658001	TATA	38	-	TATAAAAT
GSBRNA2T00007658001	TATA-box	39	-	TATAAAA	core promoter element around -30 of transcription start
GSBRNA2T00007658001	TATA-box	40	-	TATAAA	core promoter element around -30 of transcription start
GSBRNA2T00007658001	TATA-box	41	-	TATAA	core promoter element around -30 of transcription start
GSBRNA2T00007658001	TATA-box	42	+	TATA	core promoter element around -30 of transcription start
GSBRNA2T00007658001	TATA-box	61	-	TATAAGAA	core promoter element around -30 of transcription start
GSBRNA2T00007658001	TATA-box	64	-	TATAA	core promoter element around -30 of transcription start
GSBRNA2T00007658001	TATA-box	65	+	TATA	core promoter element around -30 of transcription start
GSBRNA2T00007658001	TATA	68	-	TATAAAAT
GSBRNA2T00007658001	TATA-box	69	-	TATAAAA	core promoter element around -30 of transcription start
GSBRNA2T00007658001	TATA-box	70	-	TATAAA	core promoter element around -30 of transcription start
GSBRNA2T00007658001	TATA-box	71	-	TATAA	core promoter element around -30 of transcription start
GSBRNA2T00007658001	TATA-box	72	+	TATA	core promoter element around -30 of transcription start
GSBRNA2T00007658001	TATA-box	99	-	TATAAAA	core promoter element around -30 of transcription start
GSBRNA2T00007658001	TATA-box	100	-	TATAAA	core promoter element around -30 of transcription start
GSBRNA2T00007658001	TATA-box	101	-	TATAA	core promoter element around -30 of transcription start
GSBRNA2T00007658001	TATA-box	102	+	TATA	core promoter element around -30 of transcription start
GSBRNA2T00007658001	MYC	107	-	CATTTG
GSBRNA2T00007658001	CAAT-box	107	+	CAAAT	common cis-acting element in promoter and enhancer regions
GSBRNA2T00007658001	CAAT-box	122	+	CAAT
GSBRNA2T00007658001	ARR1AT	128	+	NGATT	Cytokinin responsive
GSBRNA2T00007658001	TATA-box	150	-	TATAAGAA	core promoter element around -30 of transcription start
GSBRNA2T00007658001	TATA-box	153	-	TATAA	core promoter element around -30 of transcription start
GSBRNA2T00007658001	TATA-box	154	+	TATA	core promoter element around -30 of transcription start
GSBRNA2T00007658001	CAAT-box	157	-	CAAT
GSBRNA2T00007658001	TATA-box	159	-	TATACA	core promoter element around -30 of transcription start
GSBRNA2T00007658001	TATA-box	161	+	TATA	core promoter element around -30 of transcription start
GSBRNA2T00007658001	CAAT-box	213	+	CAAT
GSBRNA2T00007658001	TATA-box	236	+	TATA	core promoter element around -30 of transcription start
GSBRNA2T00007658001	TATA-box	263	+	TATA	core promoter element around -30 of transcription start
GSBRNA2T00007658001	TATA-box	288	+	TATA	core promoter element around -30 of transcription start
GSBRNA2T00007658001	MYB-like sequence	305	-	TAACCA
GSBRNA2T00007658001	MYB	305	-	TAACCA
GSBRNA2T00007658001	GT1-motif	306	+	GGTTAAT	light responsive element
GSBRNA2T00007658001	ARR1AT	320	+	NGATT	Cytokinin responsive
GSBRNA2T00007658001	TATA-box	333	+	ATTATA	core promoter element around -30 of transcription start
GSBRNA2T00007658001	TATA-box	334	-	TATATAA	core promoter element around -30 of transcription start
GSBRNA2T00007658001	AT~TATA-box	335	+	TATATA
GSBRNA2T00007658001	TATA-box	335	+	TATATA	core promoter element around -30 of transcription start
GSBRNA2T00007658001	TATA-box	336	+	ATATAT	core promoter element around -30 of transcription start
GSBRNA2T00007658001	TATA-box	337	+	TATA	core promoter element around -30 of transcription start
GSBRNA2T00007658001	CAAT-box	348	-	CAAT
GSBRNA2T00007658001	TATA-box	360	-	TATAAGAA	core promoter element around -30 of transcription start
GSBRNA2T00007658001	TATA-box	363	-	TATAA	core promoter element around -30 of transcription start
GSBRNA2T00007658001	TATA-box	364	+	TATA	core promoter element around -30 of transcription start
GSBRNA2T00007658001	CAAT-box	367	-	CAAT
GSBRNA2T00007658001	TATA-box	369	-	TATACA	core promoter element around -30 of transcription start
GSBRNA2T00007658001	TATA-box	371	+	TATA	core promoter element around -30 of transcription start
GSBRNA2T00007658001	TATA-box	382	+	ATTATA	core promoter element around -30 of transcription start
GSBRNA2T00007658001	TATA-box	383	-	TATAA	core promoter element around -30 of transcription start
GSBRNA2T00007658001	TATA-box	384	+	TATA	core promoter element around -30 of transcription start
GSBRNA2T00007658001	GATA-motif	408	+	AAGATAAGATT	part of a light responsive element
GSBRNA2T00007658001	TATA-box	448	-	TATAAGAA	core promoter element around -30 of transcription start
GSBRNA2T00007658001	TATA-box	451	-	TATAA	core promoter element around -30 of transcription start
GSBRNA2T00007658001	TATA-box	452	+	TATA	core promoter element around -30 of transcription start
GSBRNA2T00007658001	TATA-box	455	+	ATTATA	core promoter element around -30 of transcription start
GSBRNA2T00007658001	TATA-box	456	-	TATATAA	core promoter element around -30 of transcription start
GSBRNA2T00007658001	AT~TATA-box	457	+	TATATA
GSBRNA2T00007658001	TATA-box	457	+	TATATA	core promoter element around -30 of transcription start
GSBRNA2T00007658001	TATA-box	458	+	ATATAT	core promoter element around -30 of transcription start
GSBRNA2T00007658001	TATA-box	459	+	TATA	core promoter element around -30 of transcription start
GSBRNA2T00007658001	TATA-box	482	-	TATAAGAA	core promoter element around -30 of transcription start
GSBRNA2T00007658001	TATA-box	485	-	TATAA	core promoter element around -30 of transcription start
GSBRNA2T00007658001	TATA-box	486	+	TATA	core promoter element around -30 of transcription start
GSBRNA2T00007658001	TATA	489	-	TATAAAAT
GSBRNA2T00007658001	TATA-box	490	-	TATAAAA	core promoter element around -30 of transcription start
GSBRNA2T00007658001	TATA-box	491	-	TATAAA	core promoter element around -30 of transcription start
GSBRNA2T00007658001	TATA-box	492	-	TATAA	core promoter element around -30 of transcription start
GSBRNA2T00007658001	TATA-box	493	+	TATA	core promoter element around -30 of transcription start
GSBRNA2T00007658001	TATA-box	529	+	ATATAA	core promoter element around -30 of transcription start
GSBRNA2T00007658001	TATA-box	530	+	TATA	core promoter element around -30 of transcription start
GSBRNA2T00007658001	CAAT-box	542	-	CAAAT	common cis-acting element in promoter and enhancer regions
GSBRNA2T00007658001	TATA	549	-	TATAAAAT
GSBRNA2T00007658001	TATA-box	550	-	TATAAAA	core promoter element around -30 of transcription start
GSBRNA2T00007658001	AT~TATA-box	551	-	TATATAAA
GSBRNA2T00007658001	TATA-box	551	-	TATAAA	core promoter element around -30 of transcription start
GSBRNA2T00007658001	TATA-box	552	-	TATATAA	core promoter element around -30 of transcription start
GSBRNA2T00007658001	AT~TATA-box	553	+	TATATA
GSBRNA2T00007658001	TATA-box	553	+	TATATA	core promoter element around -30 of transcription start
GSBRNA2T00007658001	TATA-box	554	+	ATATAT	core promoter element around -30 of transcription start
GSBRNA2T00007658001	AT~TATA-box	555	+	TATATA
GSBRNA2T00007658001	TATA-box	555	+	TATATA	core promoter element around -30 of transcription start
GSBRNA2T00007658001	TATA-box	556	+	ATATAT	core promoter element around -30 of transcription start
GSBRNA2T00007658001	AT~TATA-box	557	+	TATATA
GSBRNA2T00007658001	TATA-box	557	+	TATATA	core promoter element around -30 of transcription start
GSBRNA2T00007658001	TATA-box	559	+	TATA	core promoter element around -30 of transcription start
GSBRNA2T00007658001	AT~TATA-box	580	+	TATATA
GSBRNA2T00007658001	TATA-box	580	+	TATATA	core promoter element around -30 of transcription start
GSBRNA2T00007658001	TATA-box	581	+	ATATAT	core promoter element around -30 of transcription start
GSBRNA2T00007658001	TATA-box	582	+	TATA	core promoter element around -30 of transcription start
GSBRNA2T00007658001	TATA-box	625	-	TATACA	core promoter element around -30 of transcription start
GSBRNA2T00007658001	TATA-box	627	+	TATA	core promoter element around -30 of transcription start
GSBRNA2T00007658001	CAAT-box	638	-	CAAT
GSBRNA2T00007658001	TATA-box	653	+	TATA	core promoter element around -30 of transcription start
GSBRNA2T00007658001	CAAT-box	656	-	CAAT
GSBRNA2T00007658001	TATA-box	658	-	TATACA	core promoter element around -30 of transcription start
GSBRNA2T00007658001	TATA-box	660	+	TATA	core promoter element around -30 of transcription start
GSBRNA2T00007658001	TATA-box	689	-	TATAA	core promoter element around -30 of transcription start
GSBRNA2T00007658001	TATA-box	690	+	TATA	core promoter element around -30 of transcription start
GSBRNA2T00007658001	TATA-box	704	-	TATAAGAA	core promoter element around -30 of transcription start
GSBRNA2T00007658001	TATA-box	707	-	TATAA	core promoter element around -30 of transcription start
GSBRNA2T00007658001	TATA-box	708	+	TATA	core promoter element around -30 of transcription start
GSBRNA2T00007658001	TATA-box	711	+	ATTATA	core promoter element around -30 of transcription start
GSBRNA2T00007658001	TATA-box	712	-	TATATAA	core promoter element around -30 of transcription start
GSBRNA2T00007658001	AT~TATA-box	713	+	TATATA
GSBRNA2T00007658001	TATA-box	713	+	TATATA	core promoter element around -30 of transcription start
GSBRNA2T00007658001	TATA-box	715	+	TATA	core promoter element around -30 of transcription start
GSBRNA2T00007658001	TATA-box	728	+	ATATAT	core promoter element around -30 of transcription start
GSBRNA2T00007658001	TATA-box	729	+	TATA	core promoter element around -30 of transcription start
GSBRNA2T00007658001	CAAT-box	732	-	CAAT
GSBRNA2T00007658001	TC-rich repeats	735	+	GTTTTCTTAC	cis-acting element involved in defense and stress responsiveness
GSBRNA2T00007658001	TCT-motif	739	+	TCTTAC	part of a light responsive element
GSBRNA2T00007658001	TATA-box	745	-	TATAA	core promoter element around -30 of transcription start
GSBRNA2T00007658001	TATA-box	746	+	TATA	core promoter element around -30 of transcription start
GSBRNA2T00007658001		777	+	motif_sequence	short_function
GSBRNA2T00007658001	ARR1AT	788	-	NGATT	Cytokinin responsive
GSBRNA2T00007658001	TATA-box	820	-	TATAAGAA	core promoter element around -30 of transcription start
GSBRNA2T00007658001	TATA-box	823	-	TATAA	core promoter element around -30 of transcription start
GSBRNA2T00007658001	TATA-box	824	+	TATA	core promoter element around -30 of transcription start
GSBRNA2T00007658001	CAAT-box	827	-	CAAT
GSBRNA2T00007658001	TATA-box	829	-	TATACA	core promoter element around -30 of transcription start
GSBRNA2T00007658001	TATA-box	831	+	TATA	core promoter element around -30 of transcription start
GSBRNA2T00007658001	TATA-box	850	-	TATAAGAA	core promoter element around -30 of transcription start
GSBRNA2T00007658001	TATA-box	853	-	TATAA	core promoter element around -30 of transcription start
GSBRNA2T00007658001	TATA-box	854	+	TATA	core promoter element around -30 of transcription start
GSBRNA2T00007658001	CAAT-box	857	-	CAAT
GSBRNA2T00007658001	TATA-box	859	-	TATACA	core promoter element around -30 of transcription start
GSBRNA2T00007658001	TATA-box	861	+	TATA	core promoter element around -30 of transcription start
GSBRNA2T00007658001	TATA-box	878	-	TATAAAA	core promoter element around -30 of transcription start
GSBRNA2T00007658001	TATA-box	879	-	TATAAA	core promoter element around -30 of transcription start
GSBRNA2T00007658001	TATA-box	880	-	TATAA	core promoter element around -30 of transcription start
GSBRNA2T00007658001	TATA-box	881	+	TATA	core promoter element around -30 of transcription start
GSBRNA2T00007658001	CAAT-box	884	-	CAAT
GSBRNA2T00007658001	TATA-box	913	-	TATAAAA	core promoter element around -30 of transcription start
GSBRNA2T00007658001	TATA-box	914	-	TATAAA	core promoter element around -30 of transcription start
GSBRNA2T00007658001	TATA-box	915	-	TATAA	core promoter element around -30 of transcription start
GSBRNA2T00007658001	TATA-box	916	+	TATA	core promoter element around -30 of transcription start
GSBRNA2T00007658001	CAAT-box	921	+	CAAAT	common cis-acting element in promoter and enhancer regions
GSBRNA2T00007658001	CAAT-box	924	-	CAAT
GSBRNA2T00007658001	TATA-box	958	-	TATAAAA	core promoter element around -30 of transcription start
GSBRNA2T00007658001	TATA-box	959	-	TATAAA	core promoter element around -30 of transcription start
GSBRNA2T00007658001	TATA-box	960	-	TATAA	core promoter element around -30 of transcription start
GSBRNA2T00007658001	TATA-box	961	+	TATA	core promoter element around -30 of transcription start
GSBRNA2T00007658001	TATA-box	967	-	TATAA	core promoter element around -30 of transcription start
GSBRNA2T00007658001	TATA-box	968	+	TATA	core promoter element around -30 of transcription start
GSBRNA2T00007658001	TATA-box	975	+	TATA	core promoter element around -30 of transcription start
GSBRNA2T00007658001	TATA-box	991	+	ATTATA	core promoter element around -30 of transcription start
GSBRNA2T00007658001	TATA-box	992	-	TATAA	core promoter element around -30 of transcription start
GSBRNA2T00007658001	TATA-box	993	+	TATA	core promoter element around -30 of transcription start
GSBRNA2T00007658001	MYC	1009	-	CATTTG
GSBRNA2T00007658001	CAAT-box	1009	+	CAAAT	common cis-acting element in promoter and enhancer regions
GSBRNA2T00007658001	TATA-box	1044	-	TATACA	core promoter element around -30 of transcription start
GSBRNA2T00007658001	TATA-box	1046	-	TATA	core promoter element around -30 of transcription start
GSBRNA2T00007658001	TATA-box	1072	-	TATA	core promoter element around -30 of transcription start
GSBRNA2T00007658001	TATA	1075	-	TATAAAAT
GSBRNA2T00007658001	TATA-box	1076	-	TATAAAA	core promoter element around -30 of transcription start
GSBRNA2T00007658001	TATA-box	1077	-	TATAAA	core promoter element around -30 of transcription start
GSBRNA2T00007658001	TATA-box	1078	-	TATAA	core promoter element around -30 of transcription start
GSBRNA2T00007658001	TATA-box	1079	-	TATA	core promoter element around -30 of transcription start
GSBRNA2T00007658001	CAAT-box	1104	-	CAAT
GSBRNA2T00007658001	TATA-box	1115	+	ATATAA	core promoter element around -30 of transcription start
GSBRNA2T00007658001	TATA-box	1116	-	TATA	core promoter element around -30 of transcription start
GSBRNA2T00007658001	ARR1AT	1120	+	NGATT	Cytokinin responsive
GSBRNA2T00007658001	CAAT-box	1122	-	CAAT
GSBRNA2T00007658001	TATA-box	1130	-	TATAAGAA	core promoter element around -30 of transcription start
GSBRNA2T00007658001	TATA-box	1133	-	TATAA	core promoter element around -30 of transcription start
GSBRNA2T00007658001	TATA-box	1134	-	TATA	core promoter element around -30 of transcription start
GSBRNA2T00007658001	CAAT-box	1137	-	CAAT
GSBRNA2T00007658001	AT1-motif	1148	+	AATTATTTTTTATT	part of a light responsive module
GSBRNA2T00007658001	TATA-box	1166	-	TATA	core promoter element around -30 of transcription start
GSBRNA2T00007658001	CAAT-box	1180	-	CAAT
GSBRNA2T00007658001	ARR1AT	1197	+	NGATT	Cytokinin responsive
GSBRNA2T00007658001	TATA-box	1206	-	TATAAGAA	core promoter element around -30 of transcription start
GSBRNA2T00007658001	TATA-box	1209	-	TATAA	core promoter element around -30 of transcription start
GSBRNA2T00007658001	TATA-box	1210	-	TATA	core promoter element around -30 of transcription start
GSBRNA2T00007658001	CAAT-box	1213	-	CAAT
GSBRNA2T00007658001	TATA-box	1215	-	TATACA	core promoter element around -30 of transcription start
GSBRNA2T00007658001	TATA-box	1217	-	TATA	core promoter element around -30 of transcription start
GSBRNA2T00007658001	AT1-motif	1224	+	AATTATTTTTTATT	part of a light responsive module
GSBRNA2T00007658001	TATA-box	1243	-	TATAAGAA	core promoter element around -30 of transcription start
GSBRNA2T00007658001	TATA-box	1246	-	TATAA	core promoter element around -30 of transcription start
GSBRNA2T00007658001	TATA-box	1247	-	TATA	core promoter element around -30 of transcription start
GSBRNA2T00007658001	CAAT-box	1250	-	CAAT
GSBRNA2T00007658001	TATA-box	1252	-	TATACA	core promoter element around -30 of transcription start
GSBRNA2T00007658001	TATA-box	1254	-	TATA	core promoter element around -30 of transcription start
GSBRNA2T00007658001	CAAT-box	1260	+	CAAT
GSBRNA2T00007658001	TATA-box	1284	-	TATAAAA	core promoter element around -30 of transcription start
GSBRNA2T00007658001	TATA-box	1285	-	TATAAA	core promoter element around -30 of transcription start
GSBRNA2T00007658001	TATA-box	1286	-	TATAA	core promoter element around -30 of transcription start
GSBRNA2T00007658001	TATA-box	1287	-	TATA	core promoter element around -30 of transcription start
GSBRNA2T00007658001	CAAT-box	1292	+	CAAAT	common cis-acting element in promoter and enhancer regions
GSBRNA2T00007658001	TATA-box	1320	+	ATATAA	core promoter element around -30 of transcription start
GSBRNA2T00007658001	TATA-box	1321	-	TATA	core promoter element around -30 of transcription start
GSBRNA2T00007658001	TATA-box	1337	+	ATTATA	core promoter element around -30 of transcription start
GSBRNA2T00007658001	TATA-box	1338	-	TATAA	core promoter element around -30 of transcription start
GSBRNA2T00007658001	TATA-box	1339	-	TATA	core promoter element around -30 of transcription start
GSBRNA2T00007658001	CAAT-box	1342	-	CAAT
GSBRNA2T00007658001	CAAT-box	1360	-	CAAAT	common cis-acting element in promoter and enhancer regions
GSBRNA2T00007658001	TATA-box	1369	-	TATAAGAA	core promoter element around -30 of transcription start
GSBRNA2T00007658001	TATA-box	1372	-	TATAA	core promoter element around -30 of transcription start
GSBRNA2T00007658001	TATA-box	1373	-	TATA	core promoter element around -30 of transcription start
GSBRNA2T00007658001	TATA-box	1416	+	ATATAA	core promoter element around -30 of transcription start
GSBRNA2T00007658001	TATA-box	1417	-	TATA	core promoter element around -30 of transcription start
GSBRNA2T00007658001	CAAT-box	1423	-	CAAAT	common cis-acting element in promoter and enhancer regions
GSBRNA2T00007658001	TATA-box	1431	-	TATAAGAA	core promoter element around -30 of transcription start
GSBRNA2T00007658001	TATA-box	1434	-	TATAA	core promoter element around -30 of transcription start
GSBRNA2T00007658001	TATA-box	1435	-	TATA	core promoter element around -30 of transcription start
GSBRNA2T00007658001	CAAT-box	1438	-	CAAT
GSBRNA2T00007658001	TATA-box	1440	-	TATACA	core promoter element around -30 of transcription start
GSBRNA2T00007658001	TATA-box	1442	+	TATATTTATATTT	core promoter element around -30 of transcription start
GSBRNA2T00007658001	WUN-motif	1482	+	AAATTTCTT
GSBRNA2T00007658001	CAAT-box	1492	-	CAAT
GSBRNA2T00007658001	TATA-box	1494	-	TATACA	core promoter element around -30 of transcription start
GSBRNA2T00007658001	TATA-box	1496	-	TATA	core promoter element around -30 of transcription start
GSBRNA2T00007658001	ARR1AT	1514	+	NGATT	Cytokinin responsive
GSBRNA2T00007658001	TC-rich repeats	1516	+	GTTTTCTTAC	cis-acting element involved in defense and stress responsiveness
GSBRNA2T00007658001	TCT-motif	1520	+	TCTTAC	part of a light responsive element
GSBRNA2T00007658001	CAAT-box	1526	-	CAAT
GSBRNA2T00007658001	TATA-box	1528	-	TATACA	core promoter element around -30 of transcription start
GSBRNA2T00007658001	TATA-box	1530	-	TATA	core promoter element around -30 of transcription start
GSBRNA2T00007658001	TATA-box	1539	-	TATA	core promoter element around -30 of transcription start
GSBRNA2T00007658001	CAAT-box	1556	+	CAAAT	common cis-acting element in promoter and enhancer regions
GSBRNA2T00007658001	ARR1AT	1592	+	NGATT	Cytokinin responsive
GSBRNA2T00007658001	CAAT-box	1592	+	CAAT
GSBRNA2T00007658001	TATA-box	1615	+	ATTATA	core promoter element around -30 of transcription start
GSBRNA2T00007658001	TATA-box	1616	-	TATAA	core promoter element around -30 of transcription start
GSBRNA2T00007658001	TATA-box	1617	-	TATA	core promoter element around -30 of transcription start
GSBRNA2T00007658001	ARR1AT	1619	-	NGATT	Cytokinin responsive
GSBRNA2T00007658001	ARR1AT	1639	+	NGATT	Cytokinin responsive
GSBRNA2T00007658001	TATA-box	1644	-	TATA	core promoter element around -30 of transcription start
GSBRNA2T00007658001	AE-box	1647	+	AGAAACAA	part of a module for light response
GSBRNA2T00007658001	TATA-box	1660	-	TATA	core promoter element around -30 of transcription start
GSBRNA2T00007658001	TATA-box	1662	+	TACATAAA	core promoter element around -30 of transcription start
GSBRNA2T00007658001	ARR1AT	1667	-	NGATT	Cytokinin responsive
GSBRNA2T00007658001	TATA-box	1677	-	TATTTAAA	core promoter element around -30 of transcription start
GSBRNA2T00007658001	TATA-box	1682	+	ATATAA	core promoter element around -30 of transcription start
GSBRNA2T00007658001	TATA-box	1683	-	TATA	core promoter element around -30 of transcription start
GSBRNA2T00007658001	CAAT-box	1698	+	CAAAT	common cis-acting element in promoter and enhancer regions
GSBRNA2T00007658001	TATA-box	1717	-	ATATAT	core promoter element around -30 of transcription start
GSBRNA2T00007658001	AT~TATA-box	1718	-	TATATA
GSBRNA2T00007658001	TATA-box	1718	-	TATATA	core promoter element around -30 of transcription start
GSBRNA2T00007658001	TATA-box	1719	+	ATATAA	core promoter element around -30 of transcription start
GSBRNA2T00007658001	TATA-box	1720	-	TATA	core promoter element around -30 of transcription start
GSBRNA2T00007658001	TATA-box	1745	-	TATAAAT	core promoter element around -30 of transcription start
GSBRNA2T00007658001	TATA-box	1746	-	TATAAA	core promoter element around -30 of transcription start
GSBRNA2T00007658001	TATA-box	1747	-	TATAA	core promoter element around -30 of transcription start
GSBRNA2T00007658001	TATA-box	1748	-	TATA	core promoter element around -30 of transcription start
GSBRNA2T00007658001	MYC	1754	-	CATTTG
GSBRNA2T00007658001	CAAT-box	1754	+	CAAAT	common cis-acting element in promoter and enhancer regions
GSBRNA2T00007658001	TCT-motif	1768	-	TCTTAC	part of a light responsive element
GSBRNA2T00007658001	Myc	1769	-	TCTCTTA
GSBRNA2T00007658001	CAAT-box	1807	-	CAAT
GSBRNA2T00007658001	Myc	1832	+	TCTCTTA
GSBRNA2T00007658001	CAAT-box	1843	-	CAAT
GSBRNA2T00007658001	MYC	1868	-	CATTTG
GSBRNA2T00007658001	CAAT-box	1868	+	CAAAT	common cis-acting element in promoter and enhancer regions
GSBRNA2T00007658001	CAAT-box	1875	+	CAAT
GSBRNA2T00007658001	circadian	1883	-	CAAAGATATC	cis-acting regulatory element involved in circadian control
GSBRNA2T00007658001	MYB	1901	+	CAACAG
GSBRNA2T00007658001	Myb-binding site	1901	+	CAACAG
GSBRNA2T00007658001	ARE	1953	-	AAACCA	cis-acting regulatory element essential for the anaerobic induction
GSBRNA2T00007658001	LTR	1972	-	CCGAAA	cis-acting element involved in low-temperature responsiveness
GSBRNA2T00007658001	AAGAA-motif	1976	+	gGTAAAGAAA
GSBRNA2T00007658001	MYB	1988	+	CAACAG
GSBRNA2T00007658001	GARE-motif	1988	-	TCTGTTG	gibberellin-responsive element
GSBRNA2T00007658001	Myb-binding site	1988	+	CAACAG
GSBRNA2T00007658001		1995	-	motif_sequence	short_function
GSBRNA2T00030911001	CAAT-box	10	+	CAAT
GSBRNA2T00030911001	TATA-box	12	+	ATATAT	core promoter element around -30 of transcription start
GSBRNA2T00030911001	TATA-box	13	+	TATATA	core promoter element around -30 of transcription start
GSBRNA2T00030911001	AT~TATA-box	13	+	TATATA
GSBRNA2T00030911001	TATA-box	14	+	ATATAT	core promoter element around -30 of transcription start
GSBRNA2T00030911001	TATA-box	15	+	TATATA	core promoter element around -30 of transcription start
GSBRNA2T00030911001	AT~TATA-box	15	+	TATATA
GSBRNA2T00030911001	TATA-box	16	+	ATATAT	core promoter element around -30 of transcription start
GSBRNA2T00030911001	TATA-box	17	+	TATATA	core promoter element around -30 of transcription start
GSBRNA2T00030911001	AT~TATA-box	17	+	TATATA
GSBRNA2T00030911001	TATA-box	18	+	ATATAT	core promoter element around -30 of transcription start
GSBRNA2T00030911001	TATA-box	19	+	TATATA	core promoter element around -30 of transcription start
GSBRNA2T00030911001	AT~TATA-box	19	+	TATATA
GSBRNA2T00030911001	TATA-box	20	+	ATATAT	core promoter element around -30 of transcription start
GSBRNA2T00030911001	TATA-box	21	+	TATATA	core promoter element around -30 of transcription start
GSBRNA2T00030911001	AT~TATA-box	21	+	TATATA
GSBRNA2T00030911001	TATA-box	22	+	ATATAT	core promoter element around -30 of transcription start
GSBRNA2T00030911001	TATA-box	23	+	TATATA	core promoter element around -30 of transcription start
GSBRNA2T00030911001	AT~TATA-box	23	+	TATATA
GSBRNA2T00030911001	TATA-box	24	+	ATATAT	core promoter element around -30 of transcription start
GSBRNA2T00030911001	TATA-box	25	+	TATATA	core promoter element around -30 of transcription start
GSBRNA2T00030911001	AT~TATA-box	25	+	TATATA
GSBRNA2T00030911001	TATA-box	26	+	ATATAT	core promoter element around -30 of transcription start
GSBRNA2T00030911001	TATA-box	27	+	TATATTTATATTT	core promoter element around -30 of transcription start
GSBRNA2T00030911001	AT~TATA-box	27	+	TATATA
GSBRNA2T00030911001	TATA-box	28	+	ATATAT	core promoter element around -30 of transcription start
GSBRNA2T00030911001	TATA-box	29	+	TATATA	core promoter element around -30 of transcription start
GSBRNA2T00030911001	AT~TATA-box	29	+	TATATA
GSBRNA2T00030911001	TATA-box	30	+	ATATAT	core promoter element around -30 of transcription start
GSBRNA2T00030911001	TATA-box	31	+	TATATA	core promoter element around -30 of transcription start
GSBRNA2T00030911001	AT~TATA-box	31	+	TATATA
GSBRNA2T00030911001	TATA-box	32	+	ATATAT	core promoter element around -30 of transcription start
GSBRNA2T00030911001	TATA-box	33	+	TATA	core promoter element around -30 of transcription start
GSBRNA2T00030911001	CAAT-box	36	-	CAAAT	common cis-acting element in promoter and enhancer regions
GSBRNA2T00030911001	TATA-box	43	-	TATAA	core promoter element around -30 of transcription start
GSBRNA2T00030911001	TATA-box	44	+	TATA	core promoter element around -30 of transcription start
GSBRNA2T00030911001	CAAT-box	56	+	CAAAT	common cis-acting element in promoter and enhancer regions
GSBRNA2T00030911001	ABRE	83	+	CACGTG	cis-acting element involved in the abscisic acid responsiveness
GSBRNA2T00030911001	G-box	83	+	CACGTG	cis-acting regulatory element involved in light responsiveness
GSBRNA2T00030911001	G-Box	83	+	CACGTG	cis-acting regulatory element involved in light responsiveness
GSBRNA2T00030911001	ABRE	84	+	ACGTG	cis-acting element involved in the abscisic acid responsiveness
GSBRNA2T00030911001	TATA-box	108	+	TACAAAA	core promoter element around -30 of transcription start
GSBRNA2T00030911001	ARR1AT	127	-	NGATT	Cytokinin responsive
GSBRNA2T00030911001	TATA-box	135	+	TATA	core promoter element around -30 of transcription start
GSBRNA2T00030911001	TATA-box	183	+	TATA	core promoter element around -30 of transcription start
GSBRNA2T00030911001	CAAT-box	215	-	CAAT
GSBRNA2T00030911001	TATA-box	222	-	TACAAAA	core promoter element around -30 of transcription start
GSBRNA2T00030911001	ARE	249	+	AAACCA	cis-acting regulatory element essential for the anaerobic induction
GSBRNA2T00030911001	TATA-box	258	+	TATA	core promoter element around -30 of transcription start
GSBRNA2T00030911001	CAAT-box	272	-	CAAAT	common cis-acting element in promoter and enhancer regions
GSBRNA2T00030911001	CAAT-box	284	-	CAAAT	common cis-acting element in promoter and enhancer regions
GSBRNA2T00030911001	ARE	287	-	AAACCA	cis-acting regulatory element essential for the anaerobic induction
GSBRNA2T00030911001	TATA-box	290	-	TATAAA	core promoter element around -30 of transcription start
GSBRNA2T00030911001	TATA-box	291	-	TATAA	core promoter element around -30 of transcription start
GSBRNA2T00030911001	TATA-box	292	+	TATA	core promoter element around -30 of transcription start
GSBRNA2T00030911001	TATA-box	305	+	TATA	core promoter element around -30 of transcription start
GSBRNA2T00030911001	CAAT-box	309	+	CAAT
GSBRNA2T00030911001	GA-motif	312	-	ATAGATAA	part of a light responsive element
GSBRNA2T00030911001		327	-	motif_sequence	short_function
GSBRNA2T00030911001	CAAT-box	331	-	CAAAT	common cis-acting element in promoter and enhancer regions
GSBRNA2T00030911001	ARR1AT	334	+	NGATT	Cytokinin responsive
GSBRNA2T00030911001	TATA-box	337	-	TATAAATA	core promoter element around -30 of transcription start
GSBRNA2T00030911001	TATA-box	338	-	TATAAAT	core promoter element around -30 of transcription start
GSBRNA2T00030911001	TATA-box	339	-	TATAAA	core promoter element around -30 of transcription start
GSBRNA2T00030911001	TATA-box	340	-	TATAA	core promoter element around -30 of transcription start
GSBRNA2T00030911001	TATA-box	341	+	TATA	core promoter element around -30 of transcription start
GSBRNA2T00030911001	ARR1AT	354	-	NGATT	Cytokinin responsive
GSBRNA2T00030911001	Unnamed__4	356	-	CTCC
GSBRNA2T00030911001	ARR1AT	374	+	NGATT	Cytokinin responsive
GSBRNA2T00030911001	MRE	382	-	AACCTAA	MYB binding site involved in light responsiveness
GSBRNA2T00030911001	ARR1AT	385	+	NGATT	Cytokinin responsive
GSBRNA2T00030911001	GT1-motif	385	+	GGTTAA	light responsive element
GSBRNA2T00030911001	ARR1AT	420	+	NGATT	Cytokinin responsive
GSBRNA2T00030911001	ERE	437	-	ATTTTAAA
GSBRNA2T00030911001	TATA	464	-	TATAAAAT
GSBRNA2T00030911001	TATA-box	465	-	TATAAAA	core promoter element around -30 of transcription start
GSBRNA2T00030911001	TATA-box	466	-	TATAAA	core promoter element around -30 of transcription start
GSBRNA2T00030911001	TATA-box	467	-	TATAA	core promoter element around -30 of transcription start
GSBRNA2T00030911001	TATA-box	468	+	TATA	core promoter element around -30 of transcription start
GSBRNA2T00030911001	CAAT-box	489	-	CAAT
GSBRNA2T00030911001	ARR1AT	495	+	NGATT	Cytokinin responsive
GSBRNA2T00030911001	TATA	516	-	TATAAAAT
GSBRNA2T00030911001	TATA-box	517	-	TATAAAA	core promoter element around -30 of transcription start
GSBRNA2T00030911001	TATA-box	518	-	TATAAA	core promoter element around -30 of transcription start
GSBRNA2T00030911001	TATA-box	519	-	TATAA	core promoter element around -30 of transcription start
GSBRNA2T00030911001	TATA-box	520	+	TATA	core promoter element around -30 of transcription start
GSBRNA2T00030911001	TATA-box	526	+	ATTATA	core promoter element around -30 of transcription start
GSBRNA2T00030911001	TATA-box	527	-	TATATAA	core promoter element around -30 of transcription start
GSBRNA2T00030911001	TATA-box	528	+	TATATA	core promoter element around -30 of transcription start
GSBRNA2T00030911001	AT~TATA-box	528	+	TATATA
GSBRNA2T00030911001	TATA-box	529	+	ATATAA	core promoter element around -30 of transcription start
GSBRNA2T00030911001	TATA-box	530	+	TATA	core promoter element around -30 of transcription start
GSBRNA2T00030911001	TATA-box	535	-	ccTATAAAaa	core promoter element around -30 of transcription start
GSBRNA2T00030911001	TATA-box	560	-	TATAAGAA	core promoter element around -30 of transcription start
GSBRNA2T00030911001	TATA-box	563	-	TATAA	core promoter element around -30 of transcription start
GSBRNA2T00030911001	TATA-box	564	+	TATA	core promoter element around -30 of transcription start
GSBRNA2T00030911001	ARR1AT	578	+	NGATT	Cytokinin responsive
GSBRNA2T00030911001		585	+	motif_sequence	short_function
GSBRNA2T00030911001	TATA-box	588	+	TACAAAA	core promoter element around -30 of transcription start
GSBRNA2T00030911001	TATA-box	610	+	ATATAT	core promoter element around -30 of transcription start
GSBRNA2T00030911001	TATA-box	611	+	TATA	core promoter element around -30 of transcription start
GSBRNA2T00030911001	CAAT-box	630	-	CAAT
GSBRNA2T00030911001	TATA-box	632	-	TATACA	core promoter element around -30 of transcription start
GSBRNA2T00030911001	TATA-box	634	+	TATA	core promoter element around -30 of transcription start
GSBRNA2T00030911001	MYC	659	-	CATGTG
GSBRNA2T00030911001	CAAT-box	668	+	CAAT
GSBRNA2T00030911001	ARR1AT	680	-	NGATT	Cytokinin responsive
GSBRNA2T00030911001	TC-rich repeats	681	-	ATTCTCTAAC	cis-acting element involved in defense and stress responsiveness
GSBRNA2T00030911001	ARR1AT	723	+	NGATT	Cytokinin responsive
GSBRNA2T00030911001	ARR1AT	758	-	NGATT	Cytokinin responsive
GSBRNA2T00030911001	CAAT-box	762	-	CCAAT	common cis-acting element in promoter and enhancer regions
GSBRNA2T00030911001	ARR1AT	772	+	NGATT	Cytokinin responsive
GSBRNA2T00030911001	MYB	798	+	TAACCA
GSBRNA2T00030911001	MYB-like sequence	798	+	TAACCA
GSBRNA2T00030911001	CAAT-box	811	-	CAAAT	common cis-acting element in promoter and enhancer regions
GSBRNA2T00030911001	AAGAA-motif	822	-	GAAAGAA
GSBRNA2T00030911001	ARR1AT	827	+	NGATT	Cytokinin responsive
GSBRNA2T00030911001	ARR1AT	849	-	NGATT	Cytokinin responsive
GSBRNA2T00030911001	CAAT-box	853	-	CAAT
GSBRNA2T00030911001	WUN-motif	872	-	AAATTACTA
GSBRNA2T00030911001	WUN-motif	873	-	AAATTACT
GSBRNA2T00030911001	CAAT-box	929	-	CAAT
GSBRNA2T00030911001	CAAT-box	940	+	CAAAT	common cis-acting element in promoter and enhancer regions
GSBRNA2T00030911001	CAAT-box	943	-	CAAT
GSBRNA2T00030911001	CAAT-box	975	-	CAAT
GSBRNA2T00030911001	TATA-box	985	+	ATATAT	core promoter element around -30 of transcription start
GSBRNA2T00030911001	TATA-box	986	+	TATA	core promoter element around -30 of transcription start
GSBRNA2T00030911001	TATA-box	992	-	TACAAAA	core promoter element around -30 of transcription start
GSBRNA2T00030911001	Myb	1015	+	TAACTG
GSBRNA2T00030911001	ARR1AT	1017	+	NGATT	Cytokinin responsive
GSBRNA2T00030911001	CAAT-box	1027	-	CAAT
GSBRNA2T00030911001	ARR1AT	1040	-	NGATT	Cytokinin responsive
GSBRNA2T00030911001	TATA-box	1052	+	ATTATA	core promoter element around -30 of transcription start
GSBRNA2T00030911001	TATA-box	1053	-	TATAA	core promoter element around -30 of transcription start
GSBRNA2T00030911001	TATA-box	1054	-	TATA	core promoter element around -30 of transcription start
GSBRNA2T00030911001	TATA-box	1064	+	ATATAA	core promoter element around -30 of transcription start
GSBRNA2T00030911001	TATA-box	1065	-	TATA	core promoter element around -30 of transcription start
GSBRNA2T00030911001	CAAT-box	1069	-	CAAT
GSBRNA2T00030911001	CAAT-box	1079	-	CAAT
GSBRNA2T00030911001	TATA-box	1085	-	TATAA	core promoter element around -30 of transcription start
GSBRNA2T00030911001	TATA-box	1086	-	TATA	core promoter element around -30 of transcription start
GSBRNA2T00030911001	WUN-motif	1088	-	AAATTACTA
GSBRNA2T00030911001	WUN-motif	1089	-	AAATTACT
GSBRNA2T00030911001	TATA-box	1104	-	TATA	core promoter element around -30 of transcription start
GSBRNA2T00030911001	MBSI	1118	-	TTTTTACGGTTA	MYB binding site involved in flavonoid biosynthetic genes regulation
GSBRNA2T00030911001	ARR1AT	1125	-	NGATT	Cytokinin responsive
GSBRNA2T00030911001	ERE	1167	+	ATTTTAAA
GSBRNA2T00030911001	ARR1AT	1181	-	NGATT	Cytokinin responsive
GSBRNA2T00030911001	ARR1AT	1192	-	NGATT	Cytokinin responsive
GSBRNA2T00030911001	TATA-box	1196	+	ATTATA	core promoter element around -30 of transcription start
GSBRNA2T00030911001	TATA-box	1197	-	TATAA	core promoter element around -30 of transcription start
GSBRNA2T00030911001	TATA-box	1198	-	TATA	core promoter element around -30 of transcription start
GSBRNA2T00030911001	CAAT-box	1216	+	CAAT
GSBRNA2T00030911001	ERE	1221	-	ATTTTAAA
GSBRNA2T00030911001	CAAT-box	1232	-	CAAT
GSBRNA2T00030911001	ARR1AT	1266	+	NGATT	Cytokinin responsive
GSBRNA2T00030911001	TATA-box	1280	-	taTATAAAg	core promoter element around -30 of transcription start
GSBRNA2T00030911001	TATA-box	1281	-	TATAAA	core promoter element around -30 of transcription start
GSBRNA2T00030911001	AT~TATA-box	1281	-	TATATAAA
GSBRNA2T00030911001	TATA-box	1282	-	TATATAA	core promoter element around -30 of transcription start
GSBRNA2T00030911001	TATA-box	1283	-	TATATA	core promoter element around -30 of transcription start
GSBRNA2T00030911001	AT~TATA-box	1283	-	TATATA
GSBRNA2T00030911001	TATA-box	1284	+	ATATAA	core promoter element around -30 of transcription start
GSBRNA2T00030911001	TATA-box	1285	-	TATA	core promoter element around -30 of transcription start
GSBRNA2T00030911001	GATA-motif	1291	+	AAGATAAGATT	part of a light responsive element
GSBRNA2T00030911001	TATA-box	1299	-	ATATAT	core promoter element around -30 of transcription start
GSBRNA2T00030911001	TATA-box	1300	-	TATA	core promoter element around -30 of transcription start
GSBRNA2T00030911001		1303	+	motif_sequence	short_function
GSBRNA2T00030911001	TATA-box	1311	+	ATTATA	core promoter element around -30 of transcription start
GSBRNA2T00030911001	TATA-box	1312	-	TATAA	core promoter element around -30 of transcription start
GSBRNA2T00030911001	TATA-box	1313	-	TATA	core promoter element around -30 of transcription start
GSBRNA2T00030911001	TCA-element	1318	-	CCATCTTTTT	cis-acting element involved in salicylic acid responsiveness
GSBRNA2T00030911001	CAAT-box	1324	-	CAAT
GSBRNA2T00030911001	Myc	1342	+	TCTCTTA
GSBRNA2T00030911001	ARR1AT	1344	+	NGATT	Cytokinin responsive
GSBRNA2T00030911001	TATA-box	1349	+	ATATAA	core promoter element around -30 of transcription start
GSBRNA2T00030911001	TATA-box	1350	-	TATA	core promoter element around -30 of transcription start
GSBRNA2T00030911001	TATA	1350	+	TATAAAAT
GSBRNA2T00030911001	ARR1AT	1362	-	NGATT	Cytokinin responsive
GSBRNA2T00030911001	circadian	1380	+	CAAAGATATC	cis-acting regulatory element involved in circadian control
GSBRNA2T00030911001	ARE	1418	+	AAACCA	cis-acting regulatory element essential for the anaerobic induction
GSBRNA2T00030911001	CAAT-box	1422	+	CAAAT	common cis-acting element in promoter and enhancer regions
GSBRNA2T00030911001	CAAT-box	1457	-	CAAAT	common cis-acting element in promoter and enhancer regions
GSBRNA2T00030911001	TATA	1474	-	TATAAAAT
GSBRNA2T00030911001	TATA-box	1475	-	TATAAAA	core promoter element around -30 of transcription start
GSBRNA2T00030911001	TATA-box	1476	-	TATAAA	core promoter element around -30 of transcription start
GSBRNA2T00030911001	TATA-box	1477	-	TATAA	core promoter element around -30 of transcription start
GSBRNA2T00030911001	TATA-box	1478	-	TATA	core promoter element around -30 of transcription start
GSBRNA2T00030911001	CAAT-box	1494	+	CAAT
GSBRNA2T00030911001	CAAT-box	1503	+	CAAT
GSBRNA2T00030911001	TATA-box	1537	-	TATA	core promoter element around -30 of transcription start
GSBRNA2T00030911001	TATA-box	1561	-	TATAAAA	core promoter element around -30 of transcription start
GSBRNA2T00030911001	TATA-box	1562	-	TATAAA	core promoter element around -30 of transcription start
GSBRNA2T00030911001	AT~TATA-box	1562	-	TATATAAA
GSBRNA2T00030911001	TATA-box	1563	-	TATATAA	core promoter element around -30 of transcription start
GSBRNA2T00030911001	TATA-box	1564	-	TATATA	core promoter element around -30 of transcription start
GSBRNA2T00030911001	AT~TATA-box	1564	-	TATATA
GSBRNA2T00030911001	TATA-box	1565	-	ATATAT	core promoter element around -30 of transcription start
GSBRNA2T00030911001	TATA-box	1566	-	TATA	core promoter element around -30 of transcription start
GSBRNA2T00030911001	Myc	1571	+	TCTCTTA
GSBRNA2T00030911001	TATA	1581	-	TATAAAAT
GSBRNA2T00030911001	TATA-box	1582	-	TATAAAA	core promoter element around -30 of transcription start
GSBRNA2T00030911001	TATA-box	1583	-	TATAAA	core promoter element around -30 of transcription start
GSBRNA2T00030911001	TATA-box	1584	-	TATAA	core promoter element around -30 of transcription start
GSBRNA2T00030911001	TATA-box	1585	-	TATA	core promoter element around -30 of transcription start
GSBRNA2T00030911001	CAAT-box	1588	-	CAAT
GSBRNA2T00030911001		1591	-	motif_sequence	short_function
GSBRNA2T00030911001	circadian	1602	-	CAAAGATATC	cis-acting regulatory element involved in circadian control
GSBRNA2T00030911001	ERE	1613	-	ATTTCATA
GSBRNA2T00030911001	CAAT-box	1637	-	CAAAT	common cis-acting element in promoter and enhancer regions
GSBRNA2T00030911001	ABRE	1645	-	AACCCGG	cis-acting element involved in the abscisic acid responsiveness
GSBRNA2T00030911001	CAAT-box	1701	-	CAAT
GSBRNA2T00030911001	TATA-box	1727	-	TATAAAA	core promoter element around -30 of transcription start
GSBRNA2T00030911001	TATA-box	1728	-	TATAAA	core promoter element around -30 of transcription start
GSBRNA2T00030911001	TATA-box	1729	-	TATAA	core promoter element around -30 of transcription start
GSBRNA2T00030911001	TATA-box	1730	-	TATA	core promoter element around -30 of transcription start
GSBRNA2T00030911001	ARR1AT	1740	+	NGATT	Cytokinin responsive
GSBRNA2T00030911001	CAAT-box	1750	-	CAAT
GSBRNA2T00030911001	CAAT-box	1767	+	CAAAT	common cis-acting element in promoter and enhancer regions
GSBRNA2T00030911001	CAAT-box	1783	+	CAAT
GSBRNA2T00030911001		1789	-	motif_sequence	short_function
GSBRNA2T00030911001	Unnamed__4	1789	-	CTCC
GSBRNA2T00030911001	CAT-box	1807	+	GCCACT	cis-acting regulatory element related to meristem expression
GSBRNA2T00030911001	MYB	1814	+	CAACAG
GSBRNA2T00030911001	Myb-binding site	1814	+	CAACAG
GSBRNA2T00030911001	ARR1AT	1820	+	NGATT	Cytokinin responsive
GSBRNA2T00030911001		1848	+	motif_sequence	short_function
GSBRNA2T00030911001	ARE	1854	+	AAACCA	cis-acting regulatory element essential for the anaerobic induction
GSBRNA2T00030911001	CAAT-box	1890	+	CAAT
GSBRNA2T00030911001	TATA-box	1895	+	ATTATA	core promoter element around -30 of transcription start
GSBRNA2T00030911001	TATA-box	1896	-	TATAA	core promoter element around -30 of transcription start
GSBRNA2T00030911001	TATA-box	1897	-	TATA	core promoter element around -30 of transcription start
GSBRNA2T00030911001		1900	+	motif_sequence	short_function
GSBRNA2T00030911001	Unnamed__4	1906	+	CTCC
GSBRNA2T00030911001	Unnamed__4	1909	+	CTCC
GSBRNA2T00030911001	Unnamed__4	1912	+	CTCC
GSBRNA2T00030911001	Unnamed__4	1915	+	CTCC
GSBRNA2T00030911001	ARR1AT	1922	-	NGATT	Cytokinin responsive
GSBRNA2T00030911001		1927	+	motif_sequence	short_function
GSBRNA2T00030911001	Unnamed__4	1936	+	CTCC
GSBRNA2T00030911001	ARE	1957	+	AAACCA	cis-acting regulatory element essential for the anaerobic induction
GSBRNA2T00031391001	Unnamed__4	25	-	CTCC
GSBRNA2T00031391001		25	-	motif_sequence	short_function
GSBRNA2T00031391001	circadian	34	-	CAAAGATATC	cis-acting regulatory element involved in circadian control
GSBRNA2T00031391001	TATA-box	44	+	ATTATA	core promoter element around -30 of transcription start
GSBRNA2T00031391001	TATA-box	45	-	TATAA	core promoter element around -30 of transcription start
GSBRNA2T00031391001	TATA-box	46	+	TATA	core promoter element around -30 of transcription start
GSBRNA2T00031391001	ARR1AT	62	-	NGATT	Cytokinin responsive
GSBRNA2T00031391001	ARR1AT	89	+	NGATT	Cytokinin responsive
GSBRNA2T00031391001	G-box	104	-	CACGTC	cis-acting regulatory element involved in light responsiveness
GSBRNA2T00031391001	ABRE	105	+	ACGTG	cis-acting element involved in the abscisic acid responsiveness
GSBRNA2T00031391001	TATA-box	114	-	TACAAAA	core promoter element around -30 of transcription start
GSBRNA2T00031391001		118	-	motif_sequence	short_function
GSBRNA2T00031391001	Unnamed__4	155	-	CTCC
GSBRNA2T00031391001	WUN-motif	169	-	CAATTACAT
GSBRNA2T00031391001	CAAT-box	174	-	CAAT
GSBRNA2T00031391001	CAAT-box	240	-	CAAT
GSBRNA2T00031391001	CAAT-box	245	-	CAAT
GSBRNA2T00031391001		251	-	motif_sequence	short_function
GSBRNA2T00031391001	CAAT-box	263	-	CAAAT	common cis-acting element in promoter and enhancer regions
GSBRNA2T00031391001	CAAT-box	280	-	CAAAT	common cis-acting element in promoter and enhancer regions
GSBRNA2T00031391001	GT1-motif	292	-	GGTTAA	light responsive element
GSBRNA2T00031391001	MYB-like sequence	293	+	TAACCA
GSBRNA2T00031391001	MYB	293	+	TAACCA
GSBRNA2T00031391001	Myb	300	+	TAACTG
GSBRNA2T00031391001	MYB-like sequence	306	+	TAACCA
GSBRNA2T00031391001	MYB	306	+	TAACCA
GSBRNA2T00031391001	CAAT-box	309	+	CCAAT	common cis-acting element in promoter and enhancer regions
GSBRNA2T00031391001	CAAT-box	310	+	CAAT
GSBRNA2T00031391001	Myb	328	-	CAACTG
GSBRNA2T00031391001	MBS	328	-	CAACTG	MYB binding site involved in drought-inducibility
GSBRNA2T00031391001	MYB-like sequence	332	-	TAACCA
GSBRNA2T00031391001	MYB	332	-	TAACCA
GSBRNA2T00031391001	Unnamed__4	358	-	CTCC
GSBRNA2T00031391001		387	-	motif_sequence	short_function
GSBRNA2T00031391001		409	+	motif_sequence	short_function
GSBRNA2T00031391001	Unnamed__4	411	+	CTCC
GSBRNA2T00031391001	STRE	434	-	AGGGG
GSBRNA2T00031391001	TCA-element	436	+	CCATCTTTTT	cis-acting element involved in salicylic acid responsiveness
GSBRNA2T00031391001	TATA-box	452	-	TATAAAA	core promoter element around -30 of transcription start
GSBRNA2T00031391001	TATA-box	453	-	TATAAA	core promoter element around -30 of transcription start
GSBRNA2T00031391001	TATA-box	454	-	TATAA	core promoter element around -30 of transcription start
GSBRNA2T00031391001	TATA-box	455	+	TATA	core promoter element around -30 of transcription start
GSBRNA2T00031391001	TCA-element	456	-	CCATCTTTTT	cis-acting element involved in salicylic acid responsiveness
GSBRNA2T00031391001		483	-	motif_sequence	short_function
GSBRNA2T00031391001	HD-Zip 1	497	+	CAAT(A/T)ATTG	element involved in differentiation of the palisade mesophyll cells
GSBRNA2T00031391001	CAAT-box	497	+	CAAT
GSBRNA2T00031391001	CAAT-box	502	-	CAAT
GSBRNA2T00031391001	CAAT-box	518	-	CAAAT	common cis-acting element in promoter and enhancer regions
GSBRNA2T00031391001	MYB-like sequence	524	+	TAACCA
GSBRNA2T00031391001	MYB	524	+	TAACCA
GSBRNA2T00031391001	Unnamed__1	527	-	CGTGG
GSBRNA2T00031391001	ABRE3a	528	-	TACGTG
GSBRNA2T00031391001	ABRE4	528	+	CACGTA
GSBRNA2T00031391001	G-box	528	-	TACGTG	cis-acting regulatory element involved in light responsiveness
GSBRNA2T00031391001	ABRE	528	-	ACGTG	cis-acting element involved in the abscisic acid responsiveness
GSBRNA2T00031391001	ABRE3a	543	-	TACGTG
GSBRNA2T00031391001	ABRE4	543	+	CACGTA
GSBRNA2T00031391001	G-box	543	-	TACGTG	cis-acting regulatory element involved in light responsiveness
GSBRNA2T00031391001	ABRE	543	-	ACGTG	cis-acting element involved in the abscisic acid responsiveness
GSBRNA2T00031391001		546	-	motif_sequence	short_function
GSBRNA2T00031391001		552	-	motif_sequence	short_function
GSBRNA2T00031391001	Unnamed__4	559	+	CTCC
GSBRNA2T00031391001		571	-	motif_sequence	short_function
GSBRNA2T00031391001	O2-site	578	-	GATGACATGG	cis-acting regulatory element involved in zein metabolism regulation
GSBRNA2T00031391001	as-1	593	-	TGACG
GSBRNA2T00031391001	CGTCA-motif	593	+	CGTCA	cis-acting regulatory element involved in the MeJA-responsiveness
GSBRNA2T00031391001	TGACG-motif	593	-	TGACG	cis-acting regulatory element involved in the MeJA-responsiveness
GSBRNA2T00031391001	TATA-box	624	-	TATAAA	core promoter element around -30 of transcription start
GSBRNA2T00031391001	TATA-box	625	-	TATAA	core promoter element around -30 of transcription start
GSBRNA2T00031391001	TATA-box	626	+	TATA	core promoter element around -30 of transcription start
GSBRNA2T00031391001	Unnamed__4	632	-	CTCC
GSBRNA2T00031391001	CAAT-box	660	+	CAAT
GSBRNA2T00031391001	MYC	694	+	CAATTG
GSBRNA2T00031391001	CAAT-box	694	+	CAAT
GSBRNA2T00031391001	CAAT-box	696	-	CCAAT	common cis-acting element in promoter and enhancer regions
GSBRNA2T00031391001	STRE	708	+	AGGGG
GSBRNA2T00031391001	AC-II	709	-	CCACCAACCCCC
GSBRNA2T00031391001	MYC	724	-	CATGTG
GSBRNA2T00031391001	MYC	726	+	CATGTG
GSBRNA2T00031391001	TATA-box	734	-	TATACA	core promoter element around -30 of transcription start
GSBRNA2T00031391001	TATA-box	736	+	TATA	core promoter element around -30 of transcription start
GSBRNA2T00031391001	Unnamed__4	748	-	CTCC
GSBRNA2T00031391001	TATA-box	762	+	ATTATA	core promoter element around -30 of transcription start
GSBRNA2T00031391001	TATA-box	763	-	TATAA	core promoter element around -30 of transcription start
GSBRNA2T00031391001	TATA-box	764	+	TATA	core promoter element around -30 of transcription start
GSBRNA2T00031391001	Box 4	767	+	ATTAAT	part of a conserved DNA module involved in light responsiveness
GSBRNA2T00031391001	CAAT-box	771	-	CAAAT	common cis-acting element in promoter and enhancer regions
GSBRNA2T00031391001	TATA-box	788	-	TATAAAT	core promoter element around -30 of transcription start
GSBRNA2T00031391001	TATA-box	789	-	TATAAA	core promoter element around -30 of transcription start
GSBRNA2T00031391001	TATA-box	790	-	TATAA	core promoter element around -30 of transcription start
GSBRNA2T00031391001	TATA-box	791	+	TATA	core promoter element around -30 of transcription start
GSBRNA2T00031391001	Unnamed__1	830	-	CGTGG
GSBRNA2T00031391001	TCT-motif	852	+	TCTTAC	part of a light responsive element
GSBRNA2T00031391001	CAAT-box	858	+	CCAAT	common cis-acting element in promoter and enhancer regions
GSBRNA2T00031391001	CAAT-box	859	+	CAAT
GSBRNA2T00031391001	TATA-box	864	+	ATTATA	core promoter element around -30 of transcription start
GSBRNA2T00031391001	TATA-box	865	-	TATAA	core promoter element around -30 of transcription start
GSBRNA2T00031391001	TATA-box	866	+	TATA	core promoter element around -30 of transcription start
GSBRNA2T00031391001	TATA-box	896	+	ATATAA	core promoter element around -30 of transcription start
GSBRNA2T00031391001	TATA-box	897	+	TATA	core promoter element around -30 of transcription start
GSBRNA2T00031391001	TC-rich repeats	921	+	GTTTTCTTAC	cis-acting element involved in defense and stress responsiveness
GSBRNA2T00031391001	TCT-motif	925	+	TCTTAC	part of a light responsive element
GSBRNA2T00031391001	W box	959	-	TTGACC
GSBRNA2T00031391001	CAAT-box	962	+	CAAAT	common cis-acting element in promoter and enhancer regions
GSBRNA2T00031391001		983	+	motif_sequence	short_function
GSBRNA2T00031391001	CAAT-box	988	+	CCAAT	common cis-acting element in promoter and enhancer regions
GSBRNA2T00031391001	CAAT-box	989	+	CAAT
GSBRNA2T00031391001		999	+	motif_sequence	short_function
GSBRNA2T00031391001	CAAT-box	1016	-	CAAT
GSBRNA2T00031391001	ARR1AT	1030	+	NGATT	Cytokinin responsive
GSBRNA2T00031391001		1033	+	motif_sequence	short_function
GSBRNA2T00031391001	TATA-box	1057	+	ATATAA	core promoter element around -30 of transcription start
GSBRNA2T00031391001	TATA-box	1058	-	TATA	core promoter element around -30 of transcription start
GSBRNA2T00031391001	TATA-box	1065	-	TATA	core promoter element around -30 of transcription start
GSBRNA2T00031391001	TATA-box	1076	-	ATATAT	core promoter element around -30 of transcription start
GSBRNA2T00031391001	AT~TATA-box	1077	-	TATATA
GSBRNA2T00031391001	TATA-box	1077	-	TATATA	core promoter element around -30 of transcription start
GSBRNA2T00031391001	TATA-box	1078	-	ATATAT	core promoter element around -30 of transcription start
GSBRNA2T00031391001	TATA-box	1079	-	TATA	core promoter element around -30 of transcription start
GSBRNA2T00031391001		1106	-	motif_sequence	short_function
GSBRNA2T00031391001	TATA-box	1128	-	TATA	core promoter element around -30 of transcription start
GSBRNA2T00031391001		1137	+	motif_sequence	short_function
GSBRNA2T00031391001	Unnamed__4	1139	+	CTCC
GSBRNA2T00031391001	CAAT-box	1153	+	CAAT
GSBRNA2T00031391001	CAAT-box	1165	+	CAAT
GSBRNA2T00031391001	TATA-box	1167	-	ATATAT	core promoter element around -30 of transcription start
GSBRNA2T00031391001	TATA-box	1168	-	TATA	core promoter element around -30 of transcription start
GSBRNA2T00031391001	CAAT-box	1176	+	CAAT
GSBRNA2T00031391001	ERE	1190	+	ATTTTAAA
GSBRNA2T00031391001	Myb	1200	-	TAACTG
GSBRNA2T00031391001	TATA-box	1203	-	TATAA	core promoter element around -30 of transcription start
GSBRNA2T00031391001	TATA-box	1204	-	TATA	core promoter element around -30 of transcription start
GSBRNA2T00031391001	Box 4	1208	-	ATTAAT	part of a conserved DNA module involved in light responsiveness
GSBRNA2T00031391001	Unnamed__6	1221	-	taTAAATATct
GSBRNA2T00031391001	TATA-box	1224	-	TATAAATA	core promoter element around -30 of transcription start
GSBRNA2T00031391001	TATA-box	1225	-	TATAAAT	core promoter element around -30 of transcription start
GSBRNA2T00031391001	TATA-box	1226	-	TATAAA	core promoter element around -30 of transcription start
GSBRNA2T00031391001	TATA-box	1227	-	TATAA	core promoter element around -30 of transcription start
GSBRNA2T00031391001	TATA-box	1228	-	TATA	core promoter element around -30 of transcription start
GSBRNA2T00031391001	TATA-box	1242	-	TATA	core promoter element around -30 of transcription start
GSBRNA2T00031391001	CAAT-box	1247	+	CAAT
GSBRNA2T00031391001	ARR1AT	1254	+	NGATT	Cytokinin responsive
GSBRNA2T00031391001	ERE	1271	+	ATTTTAAA
GSBRNA2T00031391001	ERE	1273	-	ATTTTAAA
GSBRNA2T00031391001	ERE	1288	+	ATTTTAAA
GSBRNA2T00031391001	Myb	1313	-	CAACTG
GSBRNA2T00031391001	MBS	1313	-	CAACTG	MYB binding site involved in drought-inducibility
GSBRNA2T00031391001	TATA-box	1330	-	TATAAATA	core promoter element around -30 of transcription start
GSBRNA2T00031391001	ARR1AT	1331	-	NGATT	Cytokinin responsive
GSBRNA2T00031391001	TATA-box	1331	-	TATAAAT	core promoter element around -30 of transcription start
GSBRNA2T00031391001	TATA-box	1332	-	TATAAA	core promoter element around -30 of transcription start
GSBRNA2T00031391001	TATA-box	1333	-	TATAA	core promoter element around -30 of transcription start
GSBRNA2T00031391001	TATA-box	1334	-	TATA	core promoter element around -30 of transcription start
GSBRNA2T00031391001	CAAT-box	1354	-	CAAAT	common cis-acting element in promoter and enhancer regions
GSBRNA2T00031391001	TCT-motif	1381	-	TCTTAC	part of a light responsive element
GSBRNA2T00031391001	ARR1AT	1393	+	NGATT	Cytokinin responsive
GSBRNA2T00031391001	ARR1AT	1407	+	NGATT	Cytokinin responsive
GSBRNA2T00031391001	GT1-motif	1410	+	GGTTAAT	light responsive element
GSBRNA2T00031391001	TATA-box	1425	-	TATAAAA	core promoter element around -30 of transcription start
GSBRNA2T00031391001	TATA-box	1426	-	TATAAA	core promoter element around -30 of transcription start
GSBRNA2T00031391001	TATA-box	1427	-	TATAA	core promoter element around -30 of transcription start
GSBRNA2T00031391001	TATA-box	1428	-	TATA	core promoter element around -30 of transcription start
GSBRNA2T00031391001	CAAT-box	1432	+	CAAT
GSBRNA2T00031391001	Box 4	1441	-	ATTAAT	part of a conserved DNA module involved in light responsiveness
GSBRNA2T00031391001	CAAT-box	1453	-	CAAT
GSBRNA2T00031391001	ARE	1461	-	AAACCA	cis-acting regulatory element essential for the anaerobic induction
GSBRNA2T00031391001	CAAT-box	1481	-	CAAT
GSBRNA2T00031391001	ARR1AT	1495	-	NGATT	Cytokinin responsive
GSBRNA2T00031391001	ARR1AT	1514	-	NGATT	Cytokinin responsive
GSBRNA2T00031391001	Unnamed__4	1522	-	CTCC
GSBRNA2T00031391001	ARR1AT	1555	+	NGATT	Cytokinin responsive
GSBRNA2T00031391001	ARR1AT	1572	+	NGATT	Cytokinin responsive
GSBRNA2T00031391001		1589	-	motif_sequence	short_function
GSBRNA2T00031391001		1600	-	motif_sequence	short_function
GSBRNA2T00031391001		1615	-	motif_sequence	short_function
GSBRNA2T00031391001	TATA-box	1625	-	TATA	core promoter element around -30 of transcription start
GSBRNA2T00031391001	Unnamed__4	1632	-	CTCC
GSBRNA2T00031391001		1635	-	motif_sequence	short_function
GSBRNA2T00031391001	Myb	1638	-	TAACTG
GSBRNA2T00031391001	AAGAA-motif	1644	+	GAAAGAA
GSBRNA2T00031391001	TATA-box	1703	-	ATATAT	core promoter element around -30 of transcription start
GSBRNA2T00031391001	TATA-box	1704	-	TATA	core promoter element around -30 of transcription start
GSBRNA2T00031391001	CAAT-box	1728	-	CAAT
GSBRNA2T00031391001		1738	-	motif_sequence	short_function
GSBRNA2T00031391001	ARR1AT	1740	+	NGATT	Cytokinin responsive
GSBRNA2T00031391001	TATA-box	1746	-	TATAA	core promoter element around -30 of transcription start
GSBRNA2T00031391001	TATA-box	1747	-	TATA	core promoter element around -30 of transcription start
GSBRNA2T00031391001	ARR1AT	1787	-	NGATT	Cytokinin responsive
GSBRNA2T00031391001	Unnamed__4	1804	-	CTCC
GSBRNA2T00031391001		1804	-	motif_sequence	short_function
GSBRNA2T00031391001	ARR1AT	1809	-	NGATT	Cytokinin responsive
GSBRNA2T00031391001	TATA-box	1818	-	TATA	core promoter element around -30 of transcription start
GSBRNA2T00031391001	CARE	1852	+	CAACTCAC
GSBRNA2T00031391001	AT-rich sequence	1876	+	TAAAATACT	element for maximal elicitor-mediated activation (2copies)
GSBRNA2T00031391001	CAAT-box	1914	+	CAAAT	common cis-acting element in promoter and enhancer regions
GSBRNA2T00031391001	TATA-box	1937	-	ATATAT	core promoter element around -30 of transcription start
GSBRNA2T00031391001	TATA-box	1938	-	TATA	core promoter element around -30 of transcription start
GSBRNA2T00031391001	Myb	1984	+	CAACTG
GSBRNA2T00031391001	MBS	1984	+	CAACTG	MYB binding site involved in drought-inducibility
GSBRNA2T00031391001	Unnamed__4	1989	-	CTCC
GSBRNA2T00031391001	Unnamed__4	1992	-	CTCC
GSBRNA2T00031391001	Unnamed__4	1995	-	CTCC
GSBRNA2T00031391001		1995	-	motif_sequence	short_function
GSBRNA2T00041550001	ACE	3	-	GCGACGTACC	cis-acting element involved in light responsiveness
GSBRNA2T00041550001	G-box	5	+	CACGTC	cis-acting regulatory element involved in light responsiveness
GSBRNA2T00041550001	ABRE	5	-	ACGTG	cis-acting element involved in the abscisic acid responsiveness
GSBRNA2T00041550001	CAAT-box	17	-	CAAT
GSBRNA2T00041550001	TCT-motif	33	+	TCTTAC	part of a light responsive element
GSBRNA2T00041550001	TATA-box	36	+	TACAAAA	core promoter element around -30 of transcription start
GSBRNA2T00041550001	Myb	48	-	TAACTG
GSBRNA2T00041550001	CAAT-box	57	-	CAAAT	common cis-acting element in promoter and enhancer regions
GSBRNA2T00041550001	CAAT-box	83	-	CAAT
GSBRNA2T00041550001	ARR1AT	86	+	NGATT	Cytokinin responsive
GSBRNA2T00041550001	MYB	101	+	CAACAG
GSBRNA2T00041550001	GARE-motif	101	-	TCTGTTG	gibberellin-responsive element
GSBRNA2T00041550001	Myb-binding site	101	+	CAACAG
GSBRNA2T00041550001	ARR1AT	110	-	NGATT	Cytokinin responsive
GSBRNA2T00041550001	CAAT-box	134	+	CAAT
GSBRNA2T00041550001	TATA-box	135	-	TAAAGATT	core promoter element around -30 of transcription start
GSBRNA2T00041550001	ARR1AT	137	-	NGATT	Cytokinin responsive
GSBRNA2T00041550001	CAAT-box	163	-	CAAT
GSBRNA2T00041550001		170	-	motif_sequence	short_function
GSBRNA2T00041550001	CAAT-box	193	-	CCAAT	common cis-acting element in promoter and enhancer regions
GSBRNA2T00041550001	TATA-box	202	-	taTATAAAtc	core promoter element around -30 of transcription start
GSBRNA2T00041550001	ARR1AT	204	+	NGATT	Cytokinin responsive
GSBRNA2T00041550001	TATA-box	208	+	TATA	core promoter element around -30 of transcription start
GSBRNA2T00041550001	TATA-box	235	+	ATATAA	core promoter element around -30 of transcription start
GSBRNA2T00041550001	TATA-box	236	+	TATA	core promoter element around -30 of transcription start
GSBRNA2T00041550001	TATA-box	245	-	TATACA	core promoter element around -30 of transcription start
GSBRNA2T00041550001	TATA-box	247	+	TATA	core promoter element around -30 of transcription start
GSBRNA2T00041550001	Unnamed__1	257	+	CGTGG
GSBRNA2T00041550001	ARR1AT	258	-	NGATT	Cytokinin responsive
GSBRNA2T00041550001	MYB	259	-	TAACCA
GSBRNA2T00041550001	MYB-like sequence	259	-	TAACCA
GSBRNA2T00041550001	ARE	295	-	AAACCA	cis-acting regulatory element essential for the anaerobic induction
GSBRNA2T00041550001	TATA-box	298	-	TATAAAA	core promoter element around -30 of transcription start
GSBRNA2T00041550001	TATA-box	299	-	TATAAA	core promoter element around -30 of transcription start
GSBRNA2T00041550001	TATA-box	300	-	TATAA	core promoter element around -30 of transcription start
GSBRNA2T00041550001	TATA-box	301	+	TATA	core promoter element around -30 of transcription start
GSBRNA2T00041550001	as-1	349	+	TGACG
GSBRNA2T00041550001	CGTCA-motif	349	-	CGTCA	cis-acting regulatory element involved in the MeJA-responsiveness
GSBRNA2T00041550001	TGACG-motif	349	+	TGACG	cis-acting regulatory element involved in the MeJA-responsiveness
GSBRNA2T00041550001	AAGAA-motif	353	+	GAAAGAA
GSBRNA2T00041550001	CAAT-box	459	-	CAAT
GSBRNA2T00041550001	TCA	466	+	TCATCTTCAT
GSBRNA2T00041550001		468	+	motif_sequence	short_function
GSBRNA2T00041550001	CAAT-box	489	-	CAAT
GSBRNA2T00041550001	AAGAA-motif	499	-	GAAAGAA
GSBRNA2T00041550001	TATA-box	543	+	ATATAA	core promoter element around -30 of transcription start
GSBRNA2T00041550001	TATA-box	544	+	TATA	core promoter element around -30 of transcription start
GSBRNA2T00041550001	TATA-box	558	-	TATAA	core promoter element around -30 of transcription start
GSBRNA2T00041550001	TATA-box	559	+	TATA	core promoter element around -30 of transcription start
GSBRNA2T00041550001	TATA-box	576	-	TATAAAA	core promoter element around -30 of transcription start
GSBRNA2T00041550001	TATA-box	577	-	TATAAA	core promoter element around -30 of transcription start
GSBRNA2T00041550001	TATA-box	578	-	TATAA	core promoter element around -30 of transcription start
GSBRNA2T00041550001	TATA-box	579	+	TATA	core promoter element around -30 of transcription start
GSBRNA2T00041550001	CAAT-box	583	+	CAAAT	common cis-acting element in promoter and enhancer regions
GSBRNA2T00041550001	CAAT-box	586	-	CAAT
GSBRNA2T00041550001	ARR1AT	597	+	NGATT	Cytokinin responsive
GSBRNA2T00041550001		605	+	motif_sequence	short_function
GSBRNA2T00041550001	CAAT-box	610	+	CAAT
GSBRNA2T00041550001	CAAT-box	614	+	CAAT
GSBRNA2T00041550001	ARR1AT	621	-	NGATT	Cytokinin responsive
GSBRNA2T00041550001	CAAT-box	627	+	CAAAT	common cis-acting element in promoter and enhancer regions
GSBRNA2T00041550001	O2-site	631	+	GATGACATGG	cis-acting regulatory element involved in zein metabolism regulation
GSBRNA2T00041550001	CAAT-box	649	-	CAAT
GSBRNA2T00041550001	O2-site	652	+	GATGACATGG	cis-acting regulatory element involved in zein metabolism regulation
GSBRNA2T00041550001	LTR	665	+	CCGAAA	cis-acting element involved in low-temperature responsiveness
GSBRNA2T00041550001	AT-rich element	700	-	ATAGAAATCAA	binding site of AT-rich DNA binding protein (ATBP-1)
GSBRNA2T00041550001	TATA-box	702	-	taTATAAAtc	core promoter element around -30 of transcription start
GSBRNA2T00041550001	TATA-box	703	-	TATAAAT	core promoter element around -30 of transcription start
GSBRNA2T00041550001	TATA-box	704	-	TATAAA	core promoter element around -30 of transcription start
GSBRNA2T00041550001	TATA-box	705	-	TATAA	core promoter element around -30 of transcription start
GSBRNA2T00041550001	TATA-box	706	+	TATA	core promoter element around -30 of transcription start
GSBRNA2T00041550001	ARR1AT	712	+	NGATT	Cytokinin responsive
GSBRNA2T00041550001	Box II	733	+	TGGTAATAA	part of a light responsive element
GSBRNA2T00041550001	TATA-box	745	+	ATATAT	core promoter element around -30 of transcription start
GSBRNA2T00041550001	TATA-box	746	+	TATA	core promoter element around -30 of transcription start
GSBRNA2T00041550001	CAAT-box	761	-	CAAT
GSBRNA2T00041550001	CAAT-box	767	-	CAAAT	common cis-acting element in promoter and enhancer regions
GSBRNA2T00041550001	TATA-box	788	-	TATTTAAA	core promoter element around -30 of transcription start
GSBRNA2T00041550001	TATA-box	818	+	TATA	core promoter element around -30 of transcription start
GSBRNA2T00041550001	TATA	818	+	TATAAAAT
GSBRNA2T00041550001	TATA-box	828	+	ATATAT	core promoter element around -30 of transcription start
GSBRNA2T00041550001	TATA-box	829	+	TATA	core promoter element around -30 of transcription start
GSBRNA2T00041550001	TATA-box	836	+	ATATAT	core promoter element around -30 of transcription start
GSBRNA2T00041550001	TATA-box	837	+	TATATA	core promoter element around -30 of transcription start
GSBRNA2T00041550001	AT~TATA-box	837	+	TATATA
GSBRNA2T00041550001	TATA-box	838	+	ATATAA	core promoter element around -30 of transcription start
GSBRNA2T00041550001	TATA-box	839	+	TATA	core promoter element around -30 of transcription start
GSBRNA2T00041550001	CAAT-box	849	+	CAAAT	common cis-acting element in promoter and enhancer regions
GSBRNA2T00041550001	TATA-box	870	-	TACAAAA	core promoter element around -30 of transcription start
GSBRNA2T00041550001	TATA-box	873	-	TATACA	core promoter element around -30 of transcription start
GSBRNA2T00041550001	TATA-box	875	+	TATA	core promoter element around -30 of transcription start
GSBRNA2T00041550001	TATA-box	879	+	ATTATA	core promoter element around -30 of transcription start
GSBRNA2T00041550001	TATA-box	880	-	TATAA	core promoter element around -30 of transcription start
GSBRNA2T00041550001	TATA-box	881	+	TATA	core promoter element around -30 of transcription start
GSBRNA2T00041550001	CAAT-box	885	+	CAAT
GSBRNA2T00041550001	CAAT-box	887	-	CAAAT	common cis-acting element in promoter and enhancer regions
GSBRNA2T00041550001	CAAT-box	919	+	CAAT
GSBRNA2T00041550001	ERE	926	-	ATTTTAAA
GSBRNA2T00041550001	TATA-box	933	-	TATTTAAA	core promoter element around -30 of transcription start
GSBRNA2T00041550001	Unnamed__6	933	+	taTAAATATct
GSBRNA2T00041550001	ARR1AT	959	-	NGATT	Cytokinin responsive
GSBRNA2T00041550001	TATA-box	963	-	TATAAAA	core promoter element around -30 of transcription start
GSBRNA2T00041550001	TATA-box	964	-	TATAAA	core promoter element around -30 of transcription start
GSBRNA2T00041550001	AT~TATA-box	964	-	TATATAAA
GSBRNA2T00041550001	TATA-box	965	-	TATATAA	core promoter element around -30 of transcription start
GSBRNA2T00041550001	TATA-box	966	+	TATATA	core promoter element around -30 of transcription start
GSBRNA2T00041550001	AT~TATA-box	966	+	TATATA
GSBRNA2T00041550001	ARR1AT	967	-	NGATT	Cytokinin responsive
GSBRNA2T00041550001	TATA-box	968	+	TATA	core promoter element around -30 of transcription start
GSBRNA2T00041550001	CAAT-box	976	+	CAAAT	common cis-acting element in promoter and enhancer regions
GSBRNA2T00041550001	TATA	979	-	TATAAAAT
GSBRNA2T00041550001	TATA-box	980	-	TATAAAA	core promoter element around -30 of transcription start
GSBRNA2T00041550001	TATA-box	981	-	TATAAA	core promoter element around -30 of transcription start
GSBRNA2T00041550001	TATA-box	982	-	TATAA	core promoter element around -30 of transcription start
GSBRNA2T00041550001	TATA-box	983	+	TATA	core promoter element around -30 of transcription start
GSBRNA2T00041550001	CAAT-box	990	-	CAAT
GSBRNA2T00041550001	TATA-box	1014	+	ATTATA	core promoter element around -30 of transcription start
GSBRNA2T00041550001	TATA-box	1015	-	TATAA	core promoter element around -30 of transcription start
GSBRNA2T00041550001	TATA-box	1016	-	TATA	core promoter element around -30 of transcription start
GSBRNA2T00041550001	CAAT-box	1020	+	CAAT
GSBRNA2T00041550001	TATA-box	1025	-	TATAA	core promoter element around -30 of transcription start
GSBRNA2T00041550001	TATA-box	1026	-	TATA	core promoter element around -30 of transcription start
GSBRNA2T00041550001	TATA-box	1043	-	TATAAA	core promoter element around -30 of transcription start
GSBRNA2T00041550001	TATA-box	1044	-	TATAA	core promoter element around -30 of transcription start
GSBRNA2T00041550001	TATA-box	1045	-	TATA	core promoter element around -30 of transcription start
GSBRNA2T00041550001	CAAT-box	1049	+	CAAAT	common cis-acting element in promoter and enhancer regions
GSBRNA2T00041550001	CAAT-box	1052	-	CAAT
GSBRNA2T00041550001	AT-rich element	1061	+	ATAGAAATCAA	binding site of AT-rich DNA binding protein (ATBP-1)
GSBRNA2T00041550001	CAAT-box	1069	+	CAAAT	common cis-acting element in promoter and enhancer regions
GSBRNA2T00041550001	ARR1AT	1071	+	NGATT	Cytokinin responsive
GSBRNA2T00041550001	TATA-box	1075	-	TATA	core promoter element around -30 of transcription start
GSBRNA2T00041550001	ARR1AT	1088	-	NGATT	Cytokinin responsive
GSBRNA2T00041550001	TATA-box	1108	-	TATA	core promoter element around -30 of transcription start
GSBRNA2T00041550001	ARR1AT	1122	-	NGATT	Cytokinin responsive
GSBRNA2T00041550001	TATA-box	1131	-	TATTTAAA	core promoter element around -30 of transcription start
GSBRNA2T00041550001	TATA-box	1136	+	ATATAA	core promoter element around -30 of transcription start
GSBRNA2T00041550001	TATA-box	1137	-	TATA	core promoter element around -30 of transcription start
GSBRNA2T00041550001	WUN-motif	1154	+	AAATTTCTT
GSBRNA2T00041550001	TCT-motif	1159	+	TCTTAC	part of a light responsive element
GSBRNA2T00041550001	ARR1AT	1164	+	NGATT	Cytokinin responsive
GSBRNA2T00041550001		1166	-	motif_sequence	short_function
GSBRNA2T00041550001	MYC	1167	-	CATGTG
GSBRNA2T00041550001	TATA-box	1197	-	TATACA	core promoter element around -30 of transcription start
GSBRNA2T00041550001	TATA-box	1199	-	TATA	core promoter element around -30 of transcription start
GSBRNA2T00041550001	TATA-box	1202	+	ATTATA	core promoter element around -30 of transcription start
GSBRNA2T00041550001	TATA-box	1203	-	TATATAA	core promoter element around -30 of transcription start
GSBRNA2T00041550001	TATA-box	1204	-	TATATA	core promoter element around -30 of transcription start
GSBRNA2T00041550001	AT~TATA-box	1204	-	TATATA
GSBRNA2T00041550001	TATA-box	1205	-	ATATAT	core promoter element around -30 of transcription start
GSBRNA2T00041550001	TATA-box	1206	-	TATATA	core promoter element around -30 of transcription start
GSBRNA2T00041550001	AT~TATA-box	1206	-	TATATA
GSBRNA2T00041550001	TATA-box	1208	-	TATA	core promoter element around -30 of transcription start
GSBRNA2T00041550001	TATA-box	1214	-	TATA	core promoter element around -30 of transcription start
GSBRNA2T00041550001	CAAT-box	1221	-	CAAT
GSBRNA2T00041550001	CAAT-box	1243	+	CAAT
GSBRNA2T00041550001	TATA-box	1253	-	ATATAT	core promoter element around -30 of transcription start
GSBRNA2T00041550001	TATA-box	1254	-	TATA	core promoter element around -30 of transcription start
GSBRNA2T00041550001	TATA-box	1257	+	ATTATA	core promoter element around -30 of transcription start
GSBRNA2T00041550001	TATA-box	1258	-	TATAA	core promoter element around -30 of transcription start
GSBRNA2T00041550001	TATA-box	1259	-	TATA	core promoter element around -30 of transcription start
GSBRNA2T00041550001	TATA-box	1265	+	ATTATA	core promoter element around -30 of transcription start
GSBRNA2T00041550001	TATA-box	1266	-	TATAA	core promoter element around -30 of transcription start
GSBRNA2T00041550001	TATA-box	1267	-	TATA	core promoter element around -30 of transcription start
GSBRNA2T00041550001	CAAT-box	1273	-	CCAAT	common cis-acting element in promoter and enhancer regions
GSBRNA2T00041550001	ARE	1275	-	AAACCA	cis-acting regulatory element essential for the anaerobic induction
GSBRNA2T00041550001	TATA-box	1278	-	TATAAAA	core promoter element around -30 of transcription start
GSBRNA2T00041550001	TATA-box	1279	-	TATAAA	core promoter element around -30 of transcription start
GSBRNA2T00041550001	TATA-box	1280	-	TATAA	core promoter element around -30 of transcription start
GSBRNA2T00041550001	TATA-box	1281	-	TATA	core promoter element around -30 of transcription start
GSBRNA2T00041550001	CTAG-motif	1288	-	ACTAGCAGAA
GSBRNA2T00041550001	CAAT-box	1302	-	CAAT
GSBRNA2T00041550001	Box 4	1318	-	ATTAAT	part of a conserved DNA module involved in light responsiveness
GSBRNA2T00041550001	CAAT-box	1334	+	CAAAT	common cis-acting element in promoter and enhancer regions
GSBRNA2T00041550001	MYC	1334	-	CATTTG
GSBRNA2T00041550001		1337	+	motif_sequence	short_function
GSBRNA2T00041550001	CAAT-box	1342	+	CAAAT	common cis-acting element in promoter and enhancer regions
GSBRNA2T00041550001	ACE	1344	-	CTAACGTATT	cis-acting element involved in light responsiveness
GSBRNA2T00041550001		1350	-	motif_sequence	short_function
GSBRNA2T00041550001	TATA-box	1354	-	ATATAT	core promoter element around -30 of transcription start
GSBRNA2T00041550001	TATA-box	1355	-	TATA	core promoter element around -30 of transcription start
GSBRNA2T00041550001	Myb	1374	-	TAACTG
GSBRNA2T00041550001	TATA-box	1404	+	ATATAA	core promoter element around -30 of transcription start
GSBRNA2T00041550001	TATA-box	1405	-	TATA	core promoter element around -30 of transcription start
GSBRNA2T00041550001	TATA-box	1413	-	ATATAT	core promoter element around -30 of transcription start
GSBRNA2T00041550001	TATA-box	1414	-	TATATA	core promoter element around -30 of transcription start
GSBRNA2T00041550001	AT~TATA-box	1414	-	TATATA
GSBRNA2T00041550001	TATA-box	1415	+	ATATAA	core promoter element around -30 of transcription start
GSBRNA2T00041550001	TATA-box	1416	-	TATA	core promoter element around -30 of transcription start
GSBRNA2T00041550001	ARR1AT	1419	+	NGATT	Cytokinin responsive
GSBRNA2T00041550001	TATA-box	1433	-	TATACA	core promoter element around -30 of transcription start
GSBRNA2T00041550001	TATA-box	1435	-	TATATA	core promoter element around -30 of transcription start
GSBRNA2T00041550001	AT~TATA-box	1435	-	TATATA
GSBRNA2T00041550001	TATA-box	1436	-	ATATAT	core promoter element around -30 of transcription start
GSBRNA2T00041550001	TATA-box	1437	-	TATA	core promoter element around -30 of transcription start
GSBRNA2T00041550001	TATA-box	1467	-	TATACA	core promoter element around -30 of transcription start
GSBRNA2T00041550001	TATA-box	1469	-	TATA	core promoter element around -30 of transcription start
GSBRNA2T00041550001		1489	-	motif_sequence	short_function
GSBRNA2T00041550001	TATA-box	1494	-	TATA	core promoter element around -30 of transcription start
GSBRNA2T00041550001	ATCT-motif	1524	+	AATCTAATCC	part of a conserved DNA module involved in light responsiveness
GSBRNA2T00041550001	TATA-box	1525	+	ATATAA	core promoter element around -30 of transcription start
GSBRNA2T00041550001	TATA-box	1526	-	TATA	core promoter element around -30 of transcription start
GSBRNA2T00041550001	CAAT-box	1543	-	CAAT
GSBRNA2T00041550001	CAAT-box	1550	+	CAAT
GSBRNA2T00041550001	ARR1AT	1554	-	NGATT	Cytokinin responsive
GSBRNA2T00041550001	CAAT-box	1564	+	CAAT
GSBRNA2T00041550001	CAAT-box	1566	-	CAAAT	common cis-acting element in promoter and enhancer regions
GSBRNA2T00041550001	Unnamed__4	1573	-	CTCC
GSBRNA2T00041550001	CAAT-box	1584	-	CAAT
GSBRNA2T00041550001	CAAT-box	1595	-	CAAT
GSBRNA2T00041550001	CAAT-box	1621	+	CAAAT	common cis-acting element in promoter and enhancer regions
GSBRNA2T00041550001	ARR1AT	1650	-	NGATT	Cytokinin responsive
GSBRNA2T00041550001	Unnamed__4	1698	+	CTCC
GSBRNA2T00041550001	LTR	1700	+	CCGAAA	cis-acting element involved in low-temperature responsiveness
GSBRNA2T00041550001	CAAT-box	1707	+	CAAT
GSBRNA2T00041550001	TATA-box	1733	-	TATA	core promoter element around -30 of transcription start
GSBRNA2T00041550001	ARR1AT	1736	-	NGATT	Cytokinin responsive
GSBRNA2T00041550001	CAAT-box	1848	+	CAAAT	common cis-acting element in promoter and enhancer regions
GSBRNA2T00041550001	STRE	1895	-	AGGGG
GSBRNA2T00041550001		1898	+	motif_sequence	short_function
GSBRNA2T00041550001	Unnamed__4	1900	+	CTCC
GSBRNA2T00041550001	AAGAA-motif	1911	-	GAAAGAA
GSBRNA2T00041550001		1964	+	motif_sequence	short_function
GSBRNA2T00041550001	TCCC-motif	1965	+	TCTCCCT	part of a light responsive element
GSBRNA2T00041550001	Unnamed__4	1966	+	CTCC
GSBRNA2T00041550001		1978	+	motif_sequence	short_function
GSBRNA2T00041550001	Unnamed__4	1980	+	CTCC
GSBRNA2T00042353001	ERE	11	-	ATTTTAAA
GSBRNA2T00042353001	CAAT-box	30	+	CAAT
GSBRNA2T00042353001	CAAT-box	42	-	CAAAT	common cis-acting element in promoter and enhancer regions
GSBRNA2T00042353001	ARR1AT	50	+	NGATT	Cytokinin responsive
GSBRNA2T00042353001	TATA-box	52	+	ATTATA	core promoter element around -30 of transcription start
GSBRNA2T00042353001	TATA-box	53	-	TATATAA	core promoter element around -30 of transcription start
GSBRNA2T00042353001	TATA-box	54	+	TATATA	core promoter element around -30 of transcription start
GSBRNA2T00042353001	AT~TATA-box	54	+	TATATA
GSBRNA2T00042353001	TATA-box	55	+	ATATAT	core promoter element around -30 of transcription start
GSBRNA2T00042353001	TATA-box	56	+	TATA	core promoter element around -30 of transcription start
GSBRNA2T00042353001		92	+	motif_sequence	short_function
GSBRNA2T00042353001	AAGAA-motif	95	-	GAAAGAA
GSBRNA2T00042353001	CAAT-box	101	+	CAAAT	common cis-acting element in promoter and enhancer regions
GSBRNA2T00042353001	TATA-box	128	-	TATATAA	core promoter element around -30 of transcription start
GSBRNA2T00042353001	TATA-box	129	+	TATATA	core promoter element around -30 of transcription start
GSBRNA2T00042353001	AT~TATA-box	129	+	TATATA
GSBRNA2T00042353001	TATA-box	130	+	ATATAT	core promoter element around -30 of transcription start
GSBRNA2T00042353001	TATA-box	131	+	TATATA	core promoter element around -30 of transcription start
GSBRNA2T00042353001	AT~TATA-box	131	+	TATATA
GSBRNA2T00042353001	TATA-box	132	+	ATATAT	core promoter element around -30 of transcription start
GSBRNA2T00042353001	TATA-box	133	+	TATATA	core promoter element around -30 of transcription start
GSBRNA2T00042353001	AT~TATA-box	133	+	TATATA
GSBRNA2T00042353001	TATA-box	134	+	ATATAT	core promoter element around -30 of transcription start
GSBRNA2T00042353001	TATA-box	135	+	TATATA	core promoter element around -30 of transcription start
GSBRNA2T00042353001	AT~TATA-box	135	+	TATATA
GSBRNA2T00042353001	TATA-box	136	+	ATATAT	core promoter element around -30 of transcription start
GSBRNA2T00042353001	TATA-box	137	+	TATATA	core promoter element around -30 of transcription start
GSBRNA2T00042353001	AT~TATA-box	137	+	TATATA
GSBRNA2T00042353001	TATA-box	138	+	ATATAT	core promoter element around -30 of transcription start
GSBRNA2T00042353001	TATA-box	139	+	TATATA	core promoter element around -30 of transcription start
GSBRNA2T00042353001	AT~TATA-box	139	+	TATATA
GSBRNA2T00042353001	TATA-box	140	+	ATATAT	core promoter element around -30 of transcription start
GSBRNA2T00042353001	TATA-box	141	+	TATATA	core promoter element around -30 of transcription start
GSBRNA2T00042353001	AT~TATA-box	141	+	TATATA
GSBRNA2T00042353001	TATA-box	142	+	ATATAT	core promoter element around -30 of transcription start
GSBRNA2T00042353001	TATA-box	143	+	TATATA	core promoter element around -30 of transcription start
GSBRNA2T00042353001	AT~TATA-box	143	+	TATATA
GSBRNA2T00042353001	TATA-box	144	+	ATATAT	core promoter element around -30 of transcription start
GSBRNA2T00042353001	TATA-box	145	+	TATATTTATATTT	core promoter element around -30 of transcription start
GSBRNA2T00042353001	AT~TATA-box	145	+	TATATA
GSBRNA2T00042353001	TATA-box	146	+	ATATAT	core promoter element around -30 of transcription start
GSBRNA2T00042353001	TATA-box	147	+	TATATA	core promoter element around -30 of transcription start
GSBRNA2T00042353001	AT~TATA-box	147	+	TATATA
GSBRNA2T00042353001	TATA-box	148	+	ATATAT	core promoter element around -30 of transcription start
GSBRNA2T00042353001	TATA-box	149	+	TATATA	core promoter element around -30 of transcription start
GSBRNA2T00042353001	AT~TATA-box	149	+	TATATA
GSBRNA2T00042353001	TATA-box	150	+	ATATAT	core promoter element around -30 of transcription start
GSBRNA2T00042353001	TATA-box	151	+	TATA	core promoter element around -30 of transcription start
GSBRNA2T00042353001	CAAT-box	154	-	CAAAT	common cis-acting element in promoter and enhancer regions
GSBRNA2T00042935001	GATA-motif	12	+	AAGGATAAGG	part of a light responsive element
GSBRNA2T00042935001	I-box	13	-	ccttatcct	part of a light responsive element
GSBRNA2T00042935001	G-box	40	+	CACGAC	cis-acting regulatory element involved in light responsiveness
GSBRNA2T00042935001	CAAT-box	45	+	CAAT
GSBRNA2T00042935001		50	+	motif_sequence	short_function
GSBRNA2T00042935001	AAGAA-motif	53	-	GAAAGAA
GSBRNA2T00042935001	Unnamed__4	59	+	CTCC
GSBRNA2T00042935001		64	-	motif_sequence	short_function
GSBRNA2T00042935001	TATA-box	74	-	TATAAA	core promoter element around -30 of transcription start
GSBRNA2T00042935001	TATA-box	75	-	TATAA	core promoter element around -30 of transcription start
GSBRNA2T00042935001	TATA-box	76	+	TATA	core promoter element around -30 of transcription start
GSBRNA2T00042935001	MYB recognition site	97	-	CCGTTG
GSBRNA2T00042935001	CCAAT-box	97	+	CAACGG	MYBHv1 binding site
GSBRNA2T00042935001	CAAT-box	119	-	CCAAT	common cis-acting element in promoter and enhancer regions
GSBRNA2T00042935001	Unnamed__4	122	-	CTCC
GSBRNA2T00042935001	GATA-motif	131	+	GATAGGG	part of a light responsive element
GSBRNA2T00042935001	CAAT-box	165	+	CAAAT	common cis-acting element in promoter and enhancer regions
GSBRNA2T00042935001	ARR1AT	187	+	NGATT	Cytokinin responsive
GSBRNA2T00042935001	Unnamed__4	198	+	CTCC
GSBRNA2T00042935001	Unnamed__1	206	+	CGTGG
GSBRNA2T00042935001	CAAT-box	212	+	CAAT
GSBRNA2T00042935001	MYC	281	+	CAATTG
GSBRNA2T00042935001	CAAT-box	281	+	CAAT
GSBRNA2T00042935001	CAAT-box	283	-	CAAT
GSBRNA2T00042935001	Box 4	291	+	ATTAAT	part of a conserved DNA module involved in light responsiveness
GSBRNA2T00042935001	ARR1AT	326	+	NGATT	Cytokinin responsive
GSBRNA2T00042935001	LAMP-element	327	+	CTTTATCA	part of a light responsive element
GSBRNA2T00042935001	CAAT-box	334	-	CAAT
GSBRNA2T00042935001	TATA-box	336	-	TATACA	core promoter element around -30 of transcription start
GSBRNA2T00042935001	TATA-box	338	+	TATA	core promoter element around -30 of transcription start
GSBRNA2T00042935001	Box 4	342	+	ATTAAT	part of a conserved DNA module involved in light responsiveness
GSBRNA2T00042935001	TATA-box	346	+	ATATAA	core promoter element around -30 of transcription start
GSBRNA2T00042935001	TATA-box	347	+	TATA	core promoter element around -30 of transcription start
GSBRNA2T00042935001	ARR1AT	355	-	NGATT	Cytokinin responsive
GSBRNA2T00042935001		361	-	motif_sequence	short_function
GSBRNA2T00042935001	MYC	414	+	CAATTG
GSBRNA2T00042935001	CAAT-box	414	+	CAAT
GSBRNA2T00042935001	CAAT-box	416	-	CAAT
GSBRNA2T00042935001		419	-	motif_sequence	short_function
GSBRNA2T00042935001	TATA-box	432	+	ATTATA	core promoter element around -30 of transcription start
GSBRNA2T00042935001	TATA-box	433	-	TATATAA	core promoter element around -30 of transcription start
GSBRNA2T00042935001	AT~TATA-box	434	+	TATATA
GSBRNA2T00042935001	TATA-box	434	+	TATATA	core promoter element around -30 of transcription start
GSBRNA2T00042935001	TATA-box	435	+	ATATAT	core promoter element around -30 of transcription start
GSBRNA2T00042935001	AT~TATA-box	436	+	TATATA
GSBRNA2T00042935001	TATA-box	436	+	TATATA	core promoter element around -30 of transcription start
GSBRNA2T00042935001	TATA-box	437	+	ATATAT	core promoter element around -30 of transcription start
GSBRNA2T00042935001	AT~TATA-box	438	+	TATATA
GSBRNA2T00042935001	TATA-box	438	+	TATATA	core promoter element around -30 of transcription start
GSBRNA2T00042935001	TATA-box	439	+	ATATAA	core promoter element around -30 of transcription start
GSBRNA2T00042935001	Unnamed__6	440	+	taTAAATATct
GSBRNA2T00042935001	TATA-box	440	+	TATA	core promoter element around -30 of transcription start
GSBRNA2T00042935001	TATA-box	450	-	TATAAAA	core promoter element around -30 of transcription start
GSBRNA2T00042935001	AT~TATA-box	451	-	TATATAAA
GSBRNA2T00042935001	TATA-box	451	-	TATAAA	core promoter element around -30 of transcription start
GSBRNA2T00042935001	TATA-box	452	-	TATATAA	core promoter element around -30 of transcription start
GSBRNA2T00042935001	AT~TATA-box	453	+	TATATA
GSBRNA2T00042935001	TATA-box	453	+	TATATA	core promoter element around -30 of transcription start
GSBRNA2T00042935001	TATA-box	454	+	ATATAT	core promoter element around -30 of transcription start
GSBRNA2T00042935001	TATA-box	455	+	TATA	core promoter element around -30 of transcription start
GSBRNA2T00042935001	CAAT-box	468	-	CAAAT	common cis-acting element in promoter and enhancer regions
GSBRNA2T00042935001		489	+	motif_sequence	short_function
GSBRNA2T00042935001		504	-	motif_sequence	short_function
GSBRNA2T00042935001	TATA-box	517	+	ATATAT	core promoter element around -30 of transcription start
GSBRNA2T00042935001	TATA-box	518	+	TATA	core promoter element around -30 of transcription start
GSBRNA2T00042935001	AAGAA-motif	594	+	gGTAAAGAAA
GSBRNA2T00042935001	TATA-box	596	+	taTATAAAtc	core promoter element around -30 of transcription start
GSBRNA2T00042935001	CAAT-box	610	+	CAAT
GSBRNA2T00042935001	ARR1AT	612	-	NGATT	Cytokinin responsive
GSBRNA2T00042935001	ARR1AT	621	-	NGATT	Cytokinin responsive
GSBRNA2T00042935001	TATA	624	-	TATAAAAT
GSBRNA2T00042935001	TATA-box	625	-	TATAAAA	core promoter element around -30 of transcription start
GSBRNA2T00042935001	TATA-box	626	-	TATAAA	core promoter element around -30 of transcription start
GSBRNA2T00042935001	TATA-box	627	-	TATAA	core promoter element around -30 of transcription start
GSBRNA2T00042935001	TATA-box	628	+	TATA	core promoter element around -30 of transcription start
GSBRNA2T00042935001	AT~TATA-box	635	+	TATATA
GSBRNA2T00042935001	TATA-box	635	+	TATATA	core promoter element around -30 of transcription start
GSBRNA2T00042935001	TATA-box	637	+	TATA	core promoter element around -30 of transcription start
GSBRNA2T00042935001	CAAT-box	640	+	AGCTCAATTTCA	common cis-acting element in promoter and enhancer regions
GSBRNA2T00042935001	CAAT-box	650	+	CAAT
GSBRNA2T00042935001		659	-	motif_sequence	short_function
GSBRNA2T00042935001	TATA-box	667	+	ATATAT	core promoter element around -30 of transcription start
GSBRNA2T00042935001	AT~TATA-box	668	+	TATATA
GSBRNA2T00042935001	TATA-box	668	+	TATATA	core promoter element around -30 of transcription start
GSBRNA2T00042935001	TATA-box	670	+	TATA	core promoter element around -30 of transcription start
GSBRNA2T00042935001	TATA-box	675	+	TATA	core promoter element around -30 of transcription start
GSBRNA2T00042935001	TATA-box	684	+	ATATAA	core promoter element around -30 of transcription start
GSBRNA2T00042935001	Unnamed__6	685	+	taTAAATATct
GSBRNA2T00042935001	TATA-box	685	+	TATA	core promoter element around -30 of transcription start
GSBRNA2T00042935001	TATA-box	714	-	TATAA	core promoter element around -30 of transcription start
GSBRNA2T00042935001	TATA-box	715	+	TATA	core promoter element around -30 of transcription start
GSBRNA2T00042935001	CAAT-box	736	+	CAAAT	common cis-acting element in promoter and enhancer regions
GSBRNA2T00042935001	CAAT-box	739	-	CAAAT	common cis-acting element in promoter and enhancer regions
GSBRNA2T00042935001	ARR1AT	756	+	NGATT	Cytokinin responsive
GSBRNA2T00042935001	ERE	762	-	ATTTTAAA
GSBRNA2T00042935001	CAAT-box	786	+	CAAT
GSBRNA2T00042935001	CAAT-box	797	+	CAAT
GSBRNA2T00042935001	CAAT-box	804	-	CAAAT	common cis-acting element in promoter and enhancer regions
GSBRNA2T00042935001	TATA-box	839	-	TATATAA	core promoter element around -30 of transcription start
GSBRNA2T00042935001	AT~TATA-box	840	+	TATATA
GSBRNA2T00042935001	TATA-box	840	+	TATATA	core promoter element around -30 of transcription start
GSBRNA2T00042935001	TATA-box	842	+	TATA	core promoter element around -30 of transcription start
GSBRNA2T00042935001	ERE	851	+	ATTTTAAA
GSBRNA2T00042935001	CAAT-box	858	-	CAAT
GSBRNA2T00042935001	Box 4	863	+	ATTAAT	part of a conserved DNA module involved in light responsiveness
GSBRNA2T00042935001	TATA-box	867	+	ATATAT	core promoter element around -30 of transcription start
GSBRNA2T00042935001	AT~TATA-box	868	+	TATATA
GSBRNA2T00042935001	TATA-box	868	+	TATATA	core promoter element around -30 of transcription start
GSBRNA2T00042935001	TATA-box	869	+	ATATAA	core promoter element around -30 of transcription start
GSBRNA2T00042935001	TATA-box	870	+	TATA	core promoter element around -30 of transcription start
GSBRNA2T00042935001	ERE	896	+	ATTTCATA
GSBRNA2T00042935001	TCA	899	+	TCATCTTCAT
GSBRNA2T00042935001	ARR1AT	908	+	NGATT	Cytokinin responsive
GSBRNA2T00042935001	CAAT-box	922	-	CAAAT	common cis-acting element in promoter and enhancer regions
GSBRNA2T00042935001	ARR1AT	925	+	NGATT	Cytokinin responsive
GSBRNA2T00042935001	ARR1AT	932	+	NGATT	Cytokinin responsive
GSBRNA2T00042935001	Box II	934	-	TGGTAATAA	part of a light responsive element
GSBRNA2T00042935001	WUN-motif	942	-	AAATTTCTT
GSBRNA2T00042935001	ARE	951	+	AAACCA	cis-acting regulatory element essential for the anaerobic induction
GSBRNA2T00042935001	CAAT-box	956	-	CAAT
GSBRNA2T00042935001	TATA-box	962	+	TACAAAA	core promoter element around -30 of transcription start
GSBRNA2T00042935001	WUN-motif	995	-	AAATTACTA
GSBRNA2T00042935001	WUN-motif	996	-	AAATTACT
GSBRNA2T00042935001	TATA-box	1000	-	TATAAAT	core promoter element around -30 of transcription start
GSBRNA2T00042935001	TATA-box	1001	-	TATAAA	core promoter element around -30 of transcription start
GSBRNA2T00042935001	TATA-box	1002	-	TATAA	core promoter element around -30 of transcription start
GSBRNA2T00042935001	TATA-box	1003	-	TATA	core promoter element around -30 of transcription start
GSBRNA2T00042935001	ARR1AT	1005	+	NGATT	Cytokinin responsive
GSBRNA2T00042935001	TATA-box	1026	-	ATATAT	core promoter element around -30 of transcription start
GSBRNA2T00042935001	TATA-box	1027	-	TATA	core promoter element around -30 of transcription start
GSBRNA2T00042935001	TATA-box	1033	+	ATATAA	core promoter element around -30 of transcription start
GSBRNA2T00042935001	TATA-box	1034	-	TATA	core promoter element around -30 of transcription start
GSBRNA2T00042935001	TATA-box	1058	+	ATTATA	core promoter element around -30 of transcription start
GSBRNA2T00042935001	TATA-box	1059	-	TATAA	core promoter element around -30 of transcription start
GSBRNA2T00042935001	TATA-box	1060	-	TATA	core promoter element around -30 of transcription start
GSBRNA2T00042935001	MYB-like sequence	1064	-	TAACCA
GSBRNA2T00042935001	MYB	1064	-	TAACCA
GSBRNA2T00042935001	GT1-motif	1065	+	GGTTAAT	light responsive element
GSBRNA2T00042935001	MYB	1073	-	CAACCA
GSBRNA2T00042935001	TATA-box	1096	+	ATATAA	core promoter element around -30 of transcription start
GSBRNA2T00042935001	TATA	1097	+	TATAAAAT
GSBRNA2T00042935001	TATA-box	1097	-	TATA	core promoter element around -30 of transcription start
GSBRNA2T00042935001	TATA-box	1119	+	ATATAA	core promoter element around -30 of transcription start
GSBRNA2T00042935001	TATA-box	1120	-	TATA	core promoter element around -30 of transcription start
GSBRNA2T00042935001	CAAT-box	1127	-	CAAT
GSBRNA2T00042935001	CAAT-box	1135	+	CAAAT	common cis-acting element in promoter and enhancer regions
GSBRNA2T00042935001	Box 4	1157	-	ATTAAT	part of a conserved DNA module involved in light responsiveness
GSBRNA2T00042935001	CAAT-box	1161	-	CAAT
GSBRNA2T00042935001	TATA-box	1167	-	ATATAT	core promoter element around -30 of transcription start
GSBRNA2T00042935001	AT~TATA-box	1168	-	TATATA
GSBRNA2T00042935001	TATA-box	1168	-	TATATA	core promoter element around -30 of transcription start
GSBRNA2T00042935001	TATA-box	1169	-	ATATAT	core promoter element around -30 of transcription start
GSBRNA2T00042935001	TATA-box	1170	-	TATA	core promoter element around -30 of transcription start
GSBRNA2T00042935001	TATA-box	1180	-	TATAA	core promoter element around -30 of transcription start
GSBRNA2T00042935001	TATA-box	1181	-	TATA	core promoter element around -30 of transcription start
GSBRNA2T00042935001	CAAT-box	1190	+	CAAT
GSBRNA2T00042935001	TATA-box	1233	-	TATAAAA	core promoter element around -30 of transcription start
GSBRNA2T00042935001	TATA-box	1234	-	TATAAA	core promoter element around -30 of transcription start
GSBRNA2T00042935001	TATA-box	1235	-	TATAA	core promoter element around -30 of transcription start
GSBRNA2T00042935001	TATA-box	1236	-	TATA	core promoter element around -30 of transcription start
GSBRNA2T00042935001	CAAT-box	1242	-	CAAAT	common cis-acting element in promoter and enhancer regions
GSBRNA2T00042935001	CAAT-box	1248	+	CAAT
GSBRNA2T00042935001	TATA-box	1278	+	ATATAA	core promoter element around -30 of transcription start
GSBRNA2T00042935001	TATA-box	1279	-	TATA	core promoter element around -30 of transcription start
GSBRNA2T00042935001	TATA-box	1283	+	ATATAA	core promoter element around -30 of transcription start
GSBRNA2T00042935001	TATA-box	1284	-	TATA	core promoter element around -30 of transcription start
GSBRNA2T00042935001	MYB	1301	+	CAACCA
GSBRNA2T00042935001	CAAT-box	1304	+	CCAAT	common cis-acting element in promoter and enhancer regions
GSBRNA2T00042935001	CAAT-box	1305	+	CAAT
GSBRNA2T00042935001	Unnamed__1	1336	+	CGTGG
GSBRNA2T00042935001	ABRE	1342	+	GACACGTGGC	cis-acting element involved in the abscisic acid responsiveness
GSBRNA2T00042935001	CAT-box	1346	-	GCCACT	cis-acting regulatory element related to meristem expression
GSBRNA2T00042935001	TATA-box	1352	+	TACAAAA	core promoter element around -30 of transcription start
GSBRNA2T00042935001	CAAT-box	1359	+	CAAT
GSBRNA2T00042935001	CAAT-box	1377	+	CAAT
GSBRNA2T00042935001	Box 4	1379	-	ATTAAT	part of a conserved DNA module involved in light responsiveness
GSBRNA2T00042935001	TATA-box	1383	-	ATATAT	core promoter element around -30 of transcription start
GSBRNA2T00042935001	AT~TATA-box	1384	-	TATATA
GSBRNA2T00042935001	TATA-box	1384	-	TATATA	core promoter element around -30 of transcription start
GSBRNA2T00042935001	TATA-box	1385	+	ATATAA	core promoter element around -30 of transcription start
GSBRNA2T00042935001	TATA-box	1386	-	TATA	core promoter element around -30 of transcription start
GSBRNA2T00042935001	CAAT-box	1402	-	CAAT
GSBRNA2T00042935001	TATA-box	1442	-	TATACA	core promoter element around -30 of transcription start
GSBRNA2T00042935001	AT~TATA-box	1444	-	TATATA
GSBRNA2T00042935001	TATA-box	1444	-	TATATA	core promoter element around -30 of transcription start
GSBRNA2T00042935001	TATA-box	1445	-	ATATAT	core promoter element around -30 of transcription start
GSBRNA2T00042935001	AT~TATA-box	1446	-	TATATA
GSBRNA2T00042935001	TATA-box	1446	-	TATATA	core promoter element around -30 of transcription start
GSBRNA2T00042935001	ARR1AT	1447	+	NGATT	Cytokinin responsive
GSBRNA2T00042935001	Unnamed__6	1447	-	taTAAATATct
GSBRNA2T00042935001	TATA-box	1447	-	ATATAT	core promoter element around -30 of transcription start
GSBRNA2T00042935001	TATA-box	1448	-	TATA	core promoter element around -30 of transcription start
GSBRNA2T00042935001	TATA-box	1450	-	TATAAATA	core promoter element around -30 of transcription start
GSBRNA2T00042935001	TATA-box	1451	-	TATAAAT	core promoter element around -30 of transcription start
GSBRNA2T00042935001	TATA-box	1452	-	TATAAA	core promoter element around -30 of transcription start
GSBRNA2T00042935001	TATA-box	1453	-	TATAA	core promoter element around -30 of transcription start
GSBRNA2T00042935001	TATA-box	1454	-	TATA	core promoter element around -30 of transcription start
GSBRNA2T00042935001	MYC	1474	+	CATTTG
GSBRNA2T00042935001	CAAT-box	1475	-	CAAAT	common cis-acting element in promoter and enhancer regions
GSBRNA2T00042935001	CAAT-box	1522	-	CAAT
GSBRNA2T00042935001	CAAT-box	1544	-	CCAAT	common cis-acting element in promoter and enhancer regions
GSBRNA2T00042935001	CAAT-box	1558	-	CCAAT	common cis-acting element in promoter and enhancer regions
GSBRNA2T00042935001	I-box	1573	+	AGATAAGG	part of a light responsive element
GSBRNA2T00042935001	ARR1AT	1642	-	NGATT	Cytokinin responsive
GSBRNA2T00042935001	CAAT-box	1645	+	CAAT
GSBRNA2T00042935001	WUN-motif	1650	+	TTATTACAT
GSBRNA2T00042935001	AT~TATA-box	1662	-	TATATA
GSBRNA2T00042935001	TATA-box	1662	-	TATATA	core promoter element around -30 of transcription start
GSBRNA2T00042935001	TATA-box	1663	+	ATATAA	core promoter element around -30 of transcription start
GSBRNA2T00042935001	TATA-box	1664	-	TATA	core promoter element around -30 of transcription start
GSBRNA2T00042935001	TATA-box	1669	+	ATTATA	core promoter element around -30 of transcription start
GSBRNA2T00042935001	TATA-box	1670	-	TATATAA	core promoter element around -30 of transcription start
GSBRNA2T00042935001	AT~TATA-box	1671	-	TATATA
GSBRNA2T00042935001	TATA-box	1671	-	TATATA	core promoter element around -30 of transcription start
GSBRNA2T00042935001	TATA-box	1672	+	ATATAA	core promoter element around -30 of transcription start
GSBRNA2T00042935001	TATA-box	1673	-	TATA	core promoter element around -30 of transcription start
GSBRNA2T00042935001	MYB	1698	+	CAACCA
GSBRNA2T00042935001	CAAT-box	1727	+	CAAT
GSBRNA2T00042935001	AAGAA-motif	1760	-	GAAAGAA
GSBRNA2T00042935001	GT1-motif	1773	-	GGTTAAT	light responsive element
GSBRNA2T00042935001	GT1-motif	1774	-	GGTTAA	light responsive element
GSBRNA2T00042935001	CAAT-box	1791	-	CAAT
GSBRNA2T00042935001	CAAT-box	1799	+	CAAT
GSBRNA2T00042935001	MYB-like sequence	1802	-	TAACCA
GSBRNA2T00042935001	MYB	1802	-	TAACCA
GSBRNA2T00042935001	TATC-box	1806	+	TATCCCA	cis-acting element involved in gibberellin-responsiveness
GSBRNA2T00042935001	TATA-box	1812	+	ATTATA	core promoter element around -30 of transcription start
GSBRNA2T00042935001	TATA-box	1813	-	TATAA	core promoter element around -30 of transcription start
GSBRNA2T00042935001	TATA-box	1814	-	TATA	core promoter element around -30 of transcription start
GSBRNA2T00042935001	CAAT-box	1827	-	CAAT
GSBRNA2T00042935001	CAAT-box	1840	+	CCAAT	common cis-acting element in promoter and enhancer regions
GSBRNA2T00042935001	CAAT-box	1841	+	CAAT
GSBRNA2T00042935001	CAAT-box	1858	-	CCAAT	common cis-acting element in promoter and enhancer regions
GSBRNA2T00042935001	TCA	1880	-	TCATCTTCAT
GSBRNA2T00042935001	ARR1AT	1882	+	NGATT	Cytokinin responsive
GSBRNA2T00042935001	TATA-box	1904	+	ATATAA	core promoter element around -30 of transcription start
GSBRNA2T00042935001	TATA-box	1905	-	TATA	core promoter element around -30 of transcription start
GSBRNA2T00042935001	TATA-box	1923	-	TATACA	core promoter element around -30 of transcription start
GSBRNA2T00042935001	TATA-box	1925	-	TATA	core promoter element around -30 of transcription start
GSBRNA2T00042935001	TATA-box	1932	-	TATA	core promoter element around -30 of transcription start
GSBRNA2T00042935001		1939	+	motif_sequence	short_function
GSBRNA2T00042935001	TATA-box	1954	+	ATATAA	core promoter element around -30 of transcription start
GSBRNA2T00042935001	TATA-box	1955	-	TATA	core promoter element around -30 of transcription start
GSBRNA2T00042935001		1979	+	motif_sequence	short_function
GSBRNA2T00042935001	TATA-box	1982	+	TACAAAA	core promoter element around -30 of transcription start
GSBRNA2T00042935001	ARR1AT	1990	-	NGATT	Cytokinin responsive
GSBRNA2T00042935001	CAAT-box	1994	-	CAAAT	common cis-acting element in promoter and enhancer regions
GSBRNA2T00049503001	ARR1AT	1	+	NGATT	Cytokinin responsive
GSBRNA2T00049503001	ARR1AT	47	-	NGATT	Cytokinin responsive
GSBRNA2T00049503001	CAAT-box	50	+	CAAT
GSBRNA2T00049503001	TATA-box	73	+	TATA	core promoter element around -30 of transcription start
GSBRNA2T00049503001	circadian	73	-	CAAAGATATC	cis-acting regulatory element involved in circadian control
GSBRNA2T00049503001		97	+	motif_sequence	short_function
GSBRNA2T00049503001	ARR1AT	107	+	NGATT	Cytokinin responsive
GSBRNA2T00049503001	CAAT-box	119	+	CAAAT	common cis-acting element in promoter and enhancer regions
GSBRNA2T00049503001	ARR1AT	123	-	NGATT	Cytokinin responsive
GSBRNA2T00049503001	CAAT-box	144	+	CAAAT	common cis-acting element in promoter and enhancer regions
GSBRNA2T00049503001	ERE	161	-	ATTTTAAA
GSBRNA2T00049503001	TATA-box	168	+	TATA	core promoter element around -30 of transcription start
GSBRNA2T00049503001	W box	190	-	TTGACC
GSBRNA2T00049503001	ARR1AT	199	-	NGATT	Cytokinin responsive
GSBRNA2T00049503001		211	+	motif_sequence	short_function
GSBRNA2T00049503001	CAAT-box	225	+	CCAAT	common cis-acting element in promoter and enhancer regions
GSBRNA2T00049503001	CAAT-box	226	+	CAAT
GSBRNA2T00049503001	ARR1AT	230	-	NGATT	Cytokinin responsive
GSBRNA2T00049503001	CAAT-box	233	+	CAAT
GSBRNA2T00049503001	MYC	233	+	CAATTG
GSBRNA2T00049503001	CAAT-box	235	-	CAAT
GSBRNA2T00049503001	CAAT-box	267	+	CAAAT	common cis-acting element in promoter and enhancer regions
GSBRNA2T00049503001	MYC	267	-	CATTTG
GSBRNA2T00049503001	CAAT-box	287	+	CCAAT	common cis-acting element in promoter and enhancer regions
GSBRNA2T00049503001	CAAT-box	288	+	CAAT
GSBRNA2T00049503001	TATA-box	307	-	TATAAAA	core promoter element around -30 of transcription start
GSBRNA2T00049503001	TATA-box	308	-	TATAAA	core promoter element around -30 of transcription start
GSBRNA2T00049503001	TATA-box	309	-	TATAA	core promoter element around -30 of transcription start
GSBRNA2T00049503001	TATA-box	310	+	TATA	core promoter element around -30 of transcription start
GSBRNA2T00049503001	CAAT-box	319	-	CAAAT	common cis-acting element in promoter and enhancer regions
GSBRNA2T00049503001	TATA-box	325	-	TATAAAT	core promoter element around -30 of transcription start
GSBRNA2T00049503001	TATA-box	326	-	TATAAA	core promoter element around -30 of transcription start
GSBRNA2T00049503001	TATA-box	327	-	TATAA	core promoter element around -30 of transcription start
GSBRNA2T00049503001	TATA-box	328	+	TATA	core promoter element around -30 of transcription start
GSBRNA2T00049503001	TATA-box	332	-	TATAAAT	core promoter element around -30 of transcription start
GSBRNA2T00049503001	TATA-box	333	-	TATAAA	core promoter element around -30 of transcription start
GSBRNA2T00049503001	TATA-box	334	-	TATAA	core promoter element around -30 of transcription start
GSBRNA2T00049503001	TATA-box	335	+	TATA	core promoter element around -30 of transcription start
GSBRNA2T00049503001	TATA	335	+	TATAAAAT
GSBRNA2T00049503001	TATA-box	351	+	ATATAT	core promoter element around -30 of transcription start
GSBRNA2T00049503001	TATA-box	352	+	TATATA	core promoter element around -30 of transcription start
GSBRNA2T00049503001	AT~TATA-box	352	+	TATATA
GSBRNA2T00049503001	TATA-box	353	+	ATATAA	core promoter element around -30 of transcription start
GSBRNA2T00049503001	TATA-box	354	+	TATA	core promoter element around -30 of transcription start
GSBRNA2T00049503001	Box 4	358	+	ATTAAT	part of a conserved DNA module involved in light responsiveness
GSBRNA2T00049503001	TATA-box	385	+	ATTATA	core promoter element around -30 of transcription start
GSBRNA2T00049503001	TATA-box	386	-	TATAA	core promoter element around -30 of transcription start
GSBRNA2T00049503001	TATA-box	387	+	TATA	core promoter element around -30 of transcription start
GSBRNA2T00049503001	TATA	387	+	TATAAAAT
GSBRNA2T00049503001	TATA-box	398	-	TATAAAA	core promoter element around -30 of transcription start
GSBRNA2T00049503001	TATA-box	399	-	TATAAA	core promoter element around -30 of transcription start
GSBRNA2T00049503001	TATA-box	400	-	TATAA	core promoter element around -30 of transcription start
GSBRNA2T00049503001	TATA-box	401	+	TATA	core promoter element around -30 of transcription start
GSBRNA2T00049503001	ARR1AT	429	+	NGATT	Cytokinin responsive
GSBRNA2T00049503001	Box 4	433	+	ATTAAT	part of a conserved DNA module involved in light responsiveness
GSBRNA2T00049503001	CAAT-box	442	+	CAAT
GSBRNA2T00049503001	TATA-box	455	-	TATTTAAA	core promoter element around -30 of transcription start
GSBRNA2T00049503001	ERE	473	-	ATTTTAAA
GSBRNA2T00049503001	TATA-box	479	+	ATATAA	core promoter element around -30 of transcription start
GSBRNA2T00049503001	TATA-box	480	+	TATA	core promoter element around -30 of transcription start
GSBRNA2T00049503001	TATA-box	488	-	taTATAAAtc	core promoter element around -30 of transcription start
GSBRNA2T00049503001	TATA-box	489	-	TATAAAT	core promoter element around -30 of transcription start
GSBRNA2T00049503001	TATA-box	490	-	TATAAA	core promoter element around -30 of transcription start
GSBRNA2T00049503001	AT~TATA-box	490	-	TATATAAA
GSBRNA2T00049503001	TATA-box	491	-	TATATAA	core promoter element around -30 of transcription start
GSBRNA2T00049503001	TATA-box	492	+	TATATA	core promoter element around -30 of transcription start
GSBRNA2T00049503001	AT~TATA-box	492	+	TATATA
GSBRNA2T00049503001	TATA-box	493	+	ATATAA	core promoter element around -30 of transcription start
GSBRNA2T00049503001	TATA-box	494	+	TATA	core promoter element around -30 of transcription start
GSBRNA2T00049503001	ERE	507	+	ATTTTAAA
GSBRNA2T00049503001	TATA-box	557	+	ATATAA	core promoter element around -30 of transcription start
GSBRNA2T00049503001	TATA-box	558	+	TATA	core promoter element around -30 of transcription start
GSBRNA2T00049503001	ERE	569	+	ATTTTAAA
GSBRNA2T00049503001	CAAT-box	595	+	CAAT
GSBRNA2T00049503001	TATA-box	597	+	ATTATA	core promoter element around -30 of transcription start
GSBRNA2T00049503001	TATA-box	598	-	TATATAA	core promoter element around -30 of transcription start
GSBRNA2T00049503001	TATA-box	599	+	TATATA	core promoter element around -30 of transcription start
GSBRNA2T00049503001	AT~TATA-box	599	+	TATATA
GSBRNA2T00049503001	TATA-box	600	+	ATATAT	core promoter element around -30 of transcription start
GSBRNA2T00049503001	ARR1AT	601	-	NGATT	Cytokinin responsive
GSBRNA2T00049503001	TATA-box	601	+	TATA	core promoter element around -30 of transcription start
GSBRNA2T00049503001	TATA-box	613	-	TATAAAT	core promoter element around -30 of transcription start
GSBRNA2T00049503001	TATA-box	614	-	TATAAA	core promoter element around -30 of transcription start
GSBRNA2T00049503001	TATA-box	615	-	TATAA	core promoter element around -30 of transcription start
GSBRNA2T00049503001	TATA-box	616	+	TATA	core promoter element around -30 of transcription start
GSBRNA2T00049503001	TATA-box	625	+	ATATAA	core promoter element around -30 of transcription start
GSBRNA2T00049503001	TATA-box	626	+	TATA	core promoter element around -30 of transcription start
GSBRNA2T00049503001	TATA-box	630	+	ATTATA	core promoter element around -30 of transcription start
GSBRNA2T00049503001	TATA-box	631	-	TATATAA	core promoter element around -30 of transcription start
GSBRNA2T00049503001	TATA-box	632	+	TATATA	core promoter element around -30 of transcription start
GSBRNA2T00049503001	AT~TATA-box	632	+	TATATA
GSBRNA2T00049503001	TATA-box	633	+	ATATAT	core promoter element around -30 of transcription start
GSBRNA2T00049503001	TATA-box	634	+	TATATA	core promoter element around -30 of transcription start
GSBRNA2T00049503001	AT~TATA-box	634	+	TATATA
GSBRNA2T00049503001	TATA-box	635	+	ATATAT	core promoter element around -30 of transcription start
GSBRNA2T00049503001	TATA-box	636	+	TATA	core promoter element around -30 of transcription start
GSBRNA2T00049503001	TATA-box	648	+	ATATAT	core promoter element around -30 of transcription start
GSBRNA2T00049503001	TATA-box	649	+	TATA	core promoter element around -30 of transcription start
GSBRNA2T00049503001	TATA-box	671	+	ATTATA	core promoter element around -30 of transcription start
GSBRNA2T00049503001	TATA-box	672	-	TATATAA	core promoter element around -30 of transcription start
GSBRNA2T00049503001	TATA-box	673	+	TATATA	core promoter element around -30 of transcription start
GSBRNA2T00049503001	AT~TATA-box	673	+	TATATA
GSBRNA2T00049503001	TATA-box	674	+	ATATAT	core promoter element around -30 of transcription start
GSBRNA2T00049503001	TATA-box	675	+	TATA	core promoter element around -30 of transcription start
GSBRNA2T00049503001	TATA-box	678	+	ATTATA	core promoter element around -30 of transcription start
GSBRNA2T00049503001	TATA-box	679	-	TATATAA	core promoter element around -30 of transcription start
GSBRNA2T00049503001	TATA-box	680	+	TATATA	core promoter element around -30 of transcription start
GSBRNA2T00049503001	AT~TATA-box	680	+	TATATA
GSBRNA2T00049503001	TATA-box	682	+	TATA	core promoter element around -30 of transcription start
GSBRNA2T00049503001	TATA-box	692	+	ATTATA	core promoter element around -30 of transcription start
GSBRNA2T00049503001	TATA-box	693	-	TATAA	core promoter element around -30 of transcription start
GSBRNA2T00049503001	TATA-box	694	+	TATA	core promoter element around -30 of transcription start
GSBRNA2T00049503001	ERE	701	+	ATTTTAAA
GSBRNA2T00049503001	TATA-box	703	-	TATTTAAA	core promoter element around -30 of transcription start
GSBRNA2T00049503001	CAAT-box	730	+	CCAAT	common cis-acting element in promoter and enhancer regions
GSBRNA2T00049503001	CAAT-box	731	+	CAAT
GSBRNA2T00049503001	ARR1AT	744	-	NGATT	Cytokinin responsive
GSBRNA2T00049503001	TATA-box	763	+	TATA	core promoter element around -30 of transcription start
GSBRNA2T00049503001	Unnamed__4	768	+	CTCC
GSBRNA2T00049503001	TATA-box	785	-	TATAAAA	core promoter element around -30 of transcription start
GSBRNA2T00049503001	TATA-box	786	-	TATAAA	core promoter element around -30 of transcription start
GSBRNA2T00049503001	TATA-box	787	-	TATAA	core promoter element around -30 of transcription start
GSBRNA2T00049503001	TATA-box	788	+	TATA	core promoter element around -30 of transcription start
GSBRNA2T00049503001		818	+	motif_sequence	short_function
GSBRNA2T00049503001	CAAT-box	823	+	CCAAT	common cis-acting element in promoter and enhancer regions
GSBRNA2T00049503001	CAAT-box	824	+	CAAT
GSBRNA2T00049503001	ARR1AT	838	-	NGATT	Cytokinin responsive
GSBRNA2T00049503001		882	+	motif_sequence	short_function
GSBRNA2T00049503001	Myc	892	+	TCTCTTA
GSBRNA2T00049503001	TATA-box	908	+	TATA	core promoter element around -30 of transcription start
GSBRNA2T00049503001	ARR1AT	960	+	NGATT	Cytokinin responsive
GSBRNA2T00049503001	ARR1AT	969	+	NGATT	Cytokinin responsive
GSBRNA2T00049503001	MYB	970	-	CAACCA
GSBRNA2T00049503001	LAMP-element	1004	+	CTTTATCA	part of a light responsive element
GSBRNA2T00049503001	CAAT-box	1044	-	CAAT
GSBRNA2T00049503001	Unnamed__4	1048	+	CTCC
GSBRNA2T00049503001	ARR1AT	1059	+	NGATT	Cytokinin responsive
GSBRNA2T00049503001	MBSI	1077	-	aaaAaaC(G/C)GTTA	MYB binding site involved in flavonoid biosynthetic genes regulation
GSBRNA2T00049503001		1104	+	motif_sequence	short_function
GSBRNA2T00049503001		1114	+	motif_sequence	short_function
GSBRNA2T00049503001	Unnamed__4	1167	+	CTCC
GSBRNA2T00049503001		1191	+	motif_sequence	short_function
GSBRNA2T00049503001	Unnamed__4	1221	-	CTCC
GSBRNA2T00049503001	ARR1AT	1228	-	NGATT	Cytokinin responsive
GSBRNA2T00049503001	CAAT-box	1242	-	CCAAT	common cis-acting element in promoter and enhancer regions
GSBRNA2T00049503001	dOCT	1249	+	CTCGGATC
GSBRNA2T00049503001	CAAT-box	1258	-	CAAT
GSBRNA2T00049503001	CAAT-box	1268	-	CAAT
GSBRNA2T00049503001	ARR1AT	1276	+	NGATT	Cytokinin responsive
GSBRNA2T00049503001	ARR1AT	1287	+	NGATT	Cytokinin responsive
GSBRNA2T00049503001		1293	-	motif_sequence	short_function
GSBRNA2T00049503001	ARR1AT	1330	+	NGATT	Cytokinin responsive
GSBRNA2T00049503001	CAAT-box	1344	-	CCAAT	common cis-acting element in promoter and enhancer regions
GSBRNA2T00049503001	CAG-motif	1348	-	GAAAGGCAGAC	part of a light response element
GSBRNA2T00049503001	DRE core	1348	-	GCCGAC
GSBRNA2T00049503001	ARR1AT	1364	+	NGATT	Cytokinin responsive
GSBRNA2T00049503001	TGACG-motif	1378	+	TGACG	cis-acting regulatory element involved in the MeJA-responsiveness
GSBRNA2T00049503001	CGTCA-motif	1378	-	CGTCA	cis-acting regulatory element involved in the MeJA-responsiveness
GSBRNA2T00049503001	as-1	1378	+	TGACG
GSBRNA2T00049503001	Unnamed__4	1382	-	CTCC
GSBRNA2T00049503001		1397	+	motif_sequence	short_function
GSBRNA2T00049503001	Unnamed__4	1412	-	CTCC
GSBRNA2T00049503001		1416	-	motif_sequence	short_function
GSBRNA2T00049503001	OCT	1426	-	CGCGGATC
GSBRNA2T00049503001	TGACG-motif	1437	+	TGACG	cis-acting regulatory element involved in the MeJA-responsiveness
GSBRNA2T00049503001	CGTCA-motif	1437	-	CGTCA	cis-acting regulatory element involved in the MeJA-responsiveness
GSBRNA2T00049503001	as-1	1437	+	TGACG
GSBRNA2T00049503001	ABRE	1470	-	CACGTG	cis-acting element involved in the abscisic acid responsiveness
GSBRNA2T00049503001	G-box	1470	-	CACGTG	cis-acting regulatory element involved in light responsiveness
GSBRNA2T00049503001	G-Box	1470	-	CACGTG	cis-acting regulatory element involved in light responsiveness
GSBRNA2T00049503001	ABRE	1471	+	ACGTG	cis-acting element involved in the abscisic acid responsiveness
GSBRNA2T00049503001	Unnamed__1	1472	+	CGTGG
GSBRNA2T00049503001	G-box	1481	-	CACGAC	cis-acting regulatory element involved in light responsiveness
GSBRNA2T00049503001	Unnamed__4	1488	+	CTCC
GSBRNA2T00049503001	MYB recognition site	1499	-	CCGTTG
GSBRNA2T00049503001	CCAAT-box	1499	+	CAACGG	MYBHv1 binding site
GSBRNA2T00049503001	ARE	1517	-	AAACCA	cis-acting regulatory element essential for the anaerobic induction
GSBRNA2T00049503001	TGA-element	1541	-	AACGAC	auxin-responsive element
GSBRNA2T00049503001	CAAT-box	1559	-	CAAAT	common cis-acting element in promoter and enhancer regions
GSBRNA2T00049503001	TATA-box	1562	-	TATACA	core promoter element around -30 of transcription start
GSBRNA2T00049503001	TATA-box	1564	-	TATA	core promoter element around -30 of transcription start
GSBRNA2T00049503001	CAAT-box	1567	-	CCAAT	common cis-acting element in promoter and enhancer regions
GSBRNA2T00049503001	TATA-box	1617	-	TATAAAA	core promoter element around -30 of transcription start
GSBRNA2T00049503001	TATA-box	1618	-	TATAAA	core promoter element around -30 of transcription start
GSBRNA2T00049503001	TATA-box	1619	-	TATAA	core promoter element around -30 of transcription start
GSBRNA2T00049503001	TATA-box	1620	-	TATA	core promoter element around -30 of transcription start
GSBRNA2T00049503001	CAAT-box	1628	-	CAAT
GSBRNA2T00049503001	W box	1648	+	TTGACC
GSBRNA2T00049503001		1655	+	motif_sequence	short_function
GSBRNA2T00049503001	Box 4	1662	-	ATTAAT	part of a conserved DNA module involved in light responsiveness
GSBRNA2T00049503001	CAAT-box	1675	+	CCAAT	common cis-acting element in promoter and enhancer regions
GSBRNA2T00049503001	CAAT-box	1676	+	CAAT
GSBRNA2T00049503001	CAAT-box	1730	+	CAAT
GSBRNA2T00049503001	I-box	1739	-	AGATAAGG	part of a light responsive element
GSBRNA2T00049503001		1748	+	motif_sequence	short_function
GSBRNA2T00049503001	Unnamed__4	1750	+	CTCC
GSBRNA2T00049503001	CAAT-box	1772	+	CCAAT	common cis-acting element in promoter and enhancer regions
GSBRNA2T00049503001	CAAT-box	1773	+	CAAT
GSBRNA2T00049503001	TATA-box	1778	+	ATTATA	core promoter element around -30 of transcription start
GSBRNA2T00049503001	TATA-box	1779	-	TATATAA	core promoter element around -30 of transcription start
GSBRNA2T00049503001	TATA-box	1780	-	TATATA	core promoter element around -30 of transcription start
GSBRNA2T00049503001	AT~TATA-box	1780	-	TATATA
GSBRNA2T00049503001	TATA-box	1781	-	ATATAT	core promoter element around -30 of transcription start
GSBRNA2T00049503001	TATA-box	1782	-	TATATA	core promoter element around -30 of transcription start
GSBRNA2T00049503001	AT~TATA-box	1782	-	TATATA
GSBRNA2T00049503001	TATA-box	1783	+	ATATAA	core promoter element around -30 of transcription start
GSBRNA2T00049503001	TATA-box	1784	-	TATA	core promoter element around -30 of transcription start
GSBRNA2T00049503001	TATA-box	1794	-	TATA	core promoter element around -30 of transcription start
GSBRNA2T00049503001	GA-motif	1795	+	ATAGATAA	part of a light responsive element
GSBRNA2T00049503001	TATA-box	1807	+	ATATAA	core promoter element around -30 of transcription start
GSBRNA2T00049503001	TATA-box	1808	-	TATA	core promoter element around -30 of transcription start
GSBRNA2T00049503001	TATA-box	1821	-	TATATA	core promoter element around -30 of transcription start
GSBRNA2T00049503001	AT~TATA-box	1821	-	TATATA
GSBRNA2T00049503001	TATA-box	1822	+	ATATAA	core promoter element around -30 of transcription start
GSBRNA2T00049503001	TATA-box	1823	-	TATA	core promoter element around -30 of transcription start
GSBRNA2T00049503001	CAAT-box	1833	+	CAAT
GSBRNA2T00049503001	Box 4	1835	-	ATTAAT	part of a conserved DNA module involved in light responsiveness
GSBRNA2T00049503001	TATA-box	1845	-	ATATAT	core promoter element around -30 of transcription start
GSBRNA2T00049503001	TATA-box	1846	-	TATA	core promoter element around -30 of transcription start
GSBRNA2T00049503001	CAAT-box	1858	+	CCAAT	common cis-acting element in promoter and enhancer regions
GSBRNA2T00049503001	CAAT-box	1859	+	CAAT
GSBRNA2T00049503001	TATA-box	1886	-	ATATAT	core promoter element around -30 of transcription start
GSBRNA2T00049503001	TATA-box	1887	-	TATATA	core promoter element around -30 of transcription start
GSBRNA2T00049503001	AT~TATA-box	1887	-	TATATA
GSBRNA2T00049503001	TATA-box	1888	-	ATATAT	core promoter element around -30 of transcription start
GSBRNA2T00049503001	TATA-box	1889	-	TATA	core promoter element around -30 of transcription start
GSBRNA2T00049503001	Unnamed__1	1908	-	CGTGG
GSBRNA2T00049503001	CAAT-box	1944	+	CAAT
GSBRNA2T00049503001		1952	+	motif_sequence	short_function
GSBRNA2T00049503001	Unnamed__4	1954	+	CTCC
GSBRNA2T00049503001	STRE	1957	-	AGGGG
GSBRNA2T00049503001	Unnamed__4	1960	+	CTCC
GSBRNA2T00049503001	ARR1AT	1977	-	NGATT	Cytokinin responsive
GSBRNA2T00049503001	TATA-box	1987	+	ATATAA	core promoter element around -30 of transcription start
GSBRNA2T00049503001	TATA-box	1988	-	TATA	core promoter element around -30 of transcription start
GSBRNA2T00052776001	Unnamed__4	10	-	CTCC
GSBRNA2T00052776001		41	+	motif_sequence	short_function
GSBRNA2T00052776001		45	-	motif_sequence	short_function
GSBRNA2T00052776001	G-Box	73	-	CACGTT	cis-acting regulatory element involved in light responsiveness
GSBRNA2T00052776001	ABRE	74	+	ACGTG	cis-acting element involved in the abscisic acid responsiveness
GSBRNA2T00052776001	CAAT-box	87	+	CAAT
GSBRNA2T00052776001	ARR1AT	89	-	NGATT	Cytokinin responsive
GSBRNA2T00052776001	WRE3	95	-	CCACCT
GSBRNA2T00052776001	STRE	129	+	AGGGG
GSBRNA2T00052776001	ARR1AT	134	+	NGATT	Cytokinin responsive
GSBRNA2T00052776001	CAAT-box	134	-	CAAT
GSBRNA2T00052776001	Unnamed__4	183	-	CTCC
GSBRNA2T00052776001		186	-	motif_sequence	short_function
GSBRNA2T00052776001	Myb-binding site	204	+	CAACAG
GSBRNA2T00052776001	MYB	204	+	CAACAG
GSBRNA2T00052776001	Myb	207	-	TAACTG
GSBRNA2T00052776001	TGA-element	223	+	AACGAC	auxin-responsive element
GSBRNA2T00052776001	circadian	254	+	CAAAGATATC	cis-acting regulatory element involved in circadian control
GSBRNA2T00052776001	CAAT-box	254	+	CAAAT	common cis-acting element in promoter and enhancer regions
GSBRNA2T00052776001	TATA-box	257	+	ATATAT	core promoter element around -30 of transcription start
GSBRNA2T00052776001	TATA-box	258	+	TATA	core promoter element around -30 of transcription start
GSBRNA2T00052776001	Unnamed__4	264	-	CTCC
GSBRNA2T00052776001	CCAAT-box	287	+	CAACGG	MYBHv1 binding site
GSBRNA2T00052776001	MYB recognition site	287	-	CCGTTG
GSBRNA2T00052776001		340	-	motif_sequence	short_function
GSBRNA2T00052776001	MYC	341	-	CATGTG
GSBRNA2T00052776001		344	+	motif_sequence	short_function
GSBRNA2T00052776001	TGA-element	363	-	AACGAC	auxin-responsive element
GSBRNA2T00052776001	ARE	409	-	AAACCA	cis-acting regulatory element essential for the anaerobic induction
GSBRNA2T00052776001	CAAT-box	422	-	CAAAT	common cis-acting element in promoter and enhancer regions
GSBRNA2T00052776001	ARR1AT	446	+	NGATT	Cytokinin responsive
GSBRNA2T00052776001	ARR1AT	500	-	NGATT	Cytokinin responsive
GSBRNA2T00052776001	CAAT-box	500	-	CCAAT	common cis-acting element in promoter and enhancer regions
GSBRNA2T00052776001	ARE	502	-	AAACCA	cis-acting regulatory element essential for the anaerobic induction
GSBRNA2T00052776001	ARR1AT	506	+	NGATT	Cytokinin responsive
GSBRNA2T00052776001	CAAT-box	523	-	CAACCAACTCC	common cis-acting element in promoter and enhancer regions
GSBRNA2T00052776001	MYB	528	-	CAACCA
GSBRNA2T00052776001	CAAT-box	534	+	CAAT
GSBRNA2T00052776001		536	+	motif_sequence	short_function
GSBRNA2T00052776001	MYB	564	-	CAACCA
GSBRNA2T00052776001	ARE	570	-	AAACCA	cis-acting regulatory element essential for the anaerobic induction
GSBRNA2T00052776001	AACA_motif	575	-	TAACAAACTCCA	involved in endosperm-specific negative expression
GSBRNA2T00052776001	ARR1AT	585	+	NGATT	Cytokinin responsive
GSBRNA2T00052776001	Myc	585	-	TCTCTTA
GSBRNA2T00052776001	ARR1AT	598	+	NGATT	Cytokinin responsive
GSBRNA2T00052776001		637	-	motif_sequence	short_function
GSBRNA2T00052776001	CAAT-box	674	+	CAAT
GSBRNA2T00052776001		686	-	motif_sequence	short_function
GSBRNA2T00052776001		718	-	motif_sequence	short_function
GSBRNA2T00052776001	CAAT-box	771	+	CAAT
GSBRNA2T00052776001	ARR1AT	784	-	NGATT	Cytokinin responsive
GSBRNA2T00052776001	CCGTCC-box	784	-	CCGTCC
GSBRNA2T00052776001	A-box	784	-	CCGTCC	cis-acting regulatory element
GSBRNA2T00052776001	CCGTCC motif	784	-	CCGTCC
GSBRNA2T00052776001	Unnamed__16	785	-	GCTGCCCGTC
GSBRNA2T00052776001	TGA-element	799	-	AACGAC	auxin-responsive element
GSBRNA2T00052776001	CAAT-box	823	-	CAAAT	common cis-acting element in promoter and enhancer regions
GSBRNA2T00052776001	WRE3	836	+	CCACCT
GSBRNA2T00052776001	ARR1AT	861	-	NGATT	Cytokinin responsive
GSBRNA2T00052776001	ARR1AT	897	-	NGATT	Cytokinin responsive
GSBRNA2T00052776001	ARR1AT	903	+	NGATT	Cytokinin responsive
GSBRNA2T00052776001	CAAT-box	935	-	CAAT
GSBRNA2T00052776001	CAAT-box	980	-	CAAAT	common cis-acting element in promoter and enhancer regions
GSBRNA2T00052776001		989	+	motif_sequence	short_function
GSBRNA2T00052776001	Unnamed__4	1011	+	CTCC
GSBRNA2T00052776001		1045	-	motif_sequence	short_function
GSBRNA2T00052776001	TATA-box	1079	-	TATAAAA	core promoter element around -30 of transcription start
GSBRNA2T00052776001	TATA-box	1080	-	TATAAA	core promoter element around -30 of transcription start
GSBRNA2T00052776001	TATA-box	1081	-	TATAA	core promoter element around -30 of transcription start
GSBRNA2T00052776001	TATA-box	1082	-	TATA	core promoter element around -30 of transcription start
GSBRNA2T00052776001	CAAT-box	1103	-	CAAT
GSBRNA2T00052776001	CAAT-box	1108	+	CAAT
GSBRNA2T00052776001	CAAT-box	1122	-	CCAAT	common cis-acting element in promoter and enhancer regions
GSBRNA2T00052776001	MYB	1124	-	CAACCA
GSBRNA2T00052776001	ARR1AT	1127	-	NGATT	Cytokinin responsive
GSBRNA2T00052776001	TATA-box	1141	-	TATACA	core promoter element around -30 of transcription start
GSBRNA2T00052776001	TATA-box	1143	-	TATA	core promoter element around -30 of transcription start
GSBRNA2T00052776001	CAAT-box	1146	-	CCAAT	common cis-acting element in promoter and enhancer regions
GSBRNA2T00052776001	ARR1AT	1153	+	NGATT	Cytokinin responsive
GSBRNA2T00052776001	TATA-box	1173	-	ATATAT	core promoter element around -30 of transcription start
GSBRNA2T00052776001	AT~TATA-box	1174	-	TATATA
GSBRNA2T00052776001	TATA-box	1174	-	TATATA	core promoter element around -30 of transcription start
GSBRNA2T00052776001	TATA-box	1175	+	ATATAA	core promoter element around -30 of transcription start
GSBRNA2T00052776001	TATA-box	1176	-	TATA	core promoter element around -30 of transcription start
GSBRNA2T00052776001		1201	+	motif_sequence	short_function
GSBRNA2T00052776001	ARR1AT	1215	-	NGATT	Cytokinin responsive
GSBRNA2T00052776001	TGA-element	1217	+	AACGAC	auxin-responsive element
GSBRNA2T00052776001	CAAT-box	1222	+	CAAAT	common cis-acting element in promoter and enhancer regions
GSBRNA2T00052776001	AAGAA-motif	1238	+	GAAAGAA
GSBRNA2T00052776001	CAAT-box	1291	+	CAAT
GSBRNA2T00052776001	CAAT-box	1307	+	CAAAT	common cis-acting element in promoter and enhancer regions
GSBRNA2T00052776001	Unnamed__4	1313	+	CTCC
GSBRNA2T00052776001	TATA-box	1326	-	TATAA	core promoter element around -30 of transcription start
GSBRNA2T00052776001	TATA-box	1327	-	TATA	core promoter element around -30 of transcription start
GSBRNA2T00052776001	CAAT-box	1366	+	CAAAT	common cis-acting element in promoter and enhancer regions
GSBRNA2T00052776001	TCA	1373	+	TCATCTTCAT
GSBRNA2T00052776001	ARR1AT	1381	+	NGATT	Cytokinin responsive
GSBRNA2T00052776001	CAAT-box	1383	+	CAAAT	common cis-acting element in promoter and enhancer regions
GSBRNA2T00052776001	TATA-box	1392	-	TATA	core promoter element around -30 of transcription start
GSBRNA2T00052776001	TATA-box	1401	+	TACAAAA	core promoter element around -30 of transcription start
GSBRNA2T00052776001	CAAT-box	1407	-	CAAT
GSBRNA2T00052776001	ARR1AT	1408	-	NGATT	Cytokinin responsive
GSBRNA2T00052776001	Unnamed__4	1433	-	CTCC
GSBRNA2T00052776001	AAGAA-motif	1484	-	GAAAGAA
GSBRNA2T00052776001	ARR1AT	1494	-	NGATT	Cytokinin responsive
GSBRNA2T00052776001	CAAT-box	1500	+	CAAAT	common cis-acting element in promoter and enhancer regions
GSBRNA2T00052776001	circadian	1538	-	CAAAGATATC	cis-acting regulatory element involved in circadian control
GSBRNA2T00052776001	TCA-element	1574	+	TCAGAAGAGG	cis-acting element involved in salicylic acid responsiveness
GSBRNA2T00052776001	ARR1AT	1575	-	NGATT	Cytokinin responsive
GSBRNA2T00052776001	ARR1AT	1616	-	NGATT	Cytokinin responsive
GSBRNA2T00052776001	CAAT-box	1655	-	CAAAT	common cis-acting element in promoter and enhancer regions
GSBRNA2T00052776001	AAGAA-motif	1667	+	GAAAGAA
GSBRNA2T00052776001		1714	-	motif_sequence	short_function
GSBRNA2T00052776001		1726	-	motif_sequence	short_function
GSBRNA2T00052776001	GARE-motif	1733	-	TCTGTTG	gibberellin-responsive element
GSBRNA2T00052776001	Myb-binding site	1733	+	CAACAG
GSBRNA2T00052776001	MYB	1733	+	CAACAG
GSBRNA2T00052776001	CAAT-box	1740	+	CAAT
GSBRNA2T00052776001	AAGAA-motif	1747	+	GAAAGAA
GSBRNA2T00052776001	ARR1AT	1756	+	NGATT	Cytokinin responsive
GSBRNA2T00052776001	MYC	1761	+	CATGTG
GSBRNA2T00052776001		1768	+	motif_sequence	short_function
GSBRNA2T00052776001	Unnamed__4	1770	+	CTCC
GSBRNA2T00052776001		1774	+	motif_sequence	short_function
GSBRNA2T00052776001	AAGAA-motif	1789	+	GAAAGAA
GSBRNA2T00052776001	TC-rich repeats	1830	-	ATTCTCTAAC	cis-acting element involved in defense and stress responsiveness
GSBRNA2T00052776001	CAAT-box	1861	+	CAAT
GSBRNA2T00052776001	ARR1AT	1879	+	NGATT	Cytokinin responsive
GSBRNA2T00052776001	Unnamed__4	1882	+	CTCC
GSBRNA2T00052776001	ARR1AT	1893	-	NGATT	Cytokinin responsive
GSBRNA2T00052776001	Unnamed__4	1898	+	CTCC
GSBRNA2T00052776001	Unnamed__4	1901	+	CTCC
GSBRNA2T00052776001	CAAT-box	1910	+	CAAT
GSBRNA2T00052776001	ATCT-motif	1911	+	AATCTAATCC	part of a conserved DNA module involved in light responsiveness
GSBRNA2T00052776001		1917	+	motif_sequence	short_function
GSBRNA2T00052776001	ARR1AT	1942	-	NGATT	Cytokinin responsive
GSBRNA2T00052776001	ARR1AT	1947	-	NGATT	Cytokinin responsive
GSBRNA2T00052776001	ARE	1950	+	AAACCA	cis-acting regulatory element essential for the anaerobic induction
GSBRNA2T00052776001	ARR1AT	1987	+	NGATT	Cytokinin responsive
GSBRNA2T00058348001	TATA-box	8	+	TACAAAA	core promoter element around -30 of transcription start
GSBRNA2T00058348001	MRE	23	+	AACCTAA	MYB binding site involved in light responsiveness
GSBRNA2T00058348001	ERE	43	-	ATTTTAAA
GSBRNA2T00058348001	Unnamed__1	52	-	GAATTTAATTAA	60K protein binding site
GSBRNA2T00058348001	CAAT-box	60	-	CAAAT	common cis-acting element in promoter and enhancer regions
GSBRNA2T00058348001		80	-	motif_sequence	short_function
GSBRNA2T00058348001	ARR1AT	87	+	NGATT	Cytokinin responsive
GSBRNA2T00058348001	Box 4	145	+	ATTAAT	part of a conserved DNA module involved in light responsiveness
GSBRNA2T00058348001	CAAT-box	179	+	CAAT
GSBRNA2T00058348001	TATA-box	181	+	ATATAA	core promoter element around -30 of transcription start
GSBRNA2T00058348001	TATA	182	+	TATAAAAT
GSBRNA2T00058348001	TATA-box	182	+	TATA	core promoter element around -30 of transcription start
GSBRNA2T00058348001		194	+	motif_sequence	short_function
GSBRNA2T00058348001	Unnamed__4	196	+	CTCC
GSBRNA2T00058348001	CAAT-box	225	+	CAAAT	common cis-acting element in promoter and enhancer regions
GSBRNA2T00058348001	TATA-box	325	+	TATA	core promoter element around -30 of transcription start
GSBRNA2T00058348001	ARR1AT	333	+	NGATT	Cytokinin responsive
GSBRNA2T00058348001	GT1-motif	437	-	GGTTAA	light responsive element
GSBRNA2T00058348001	MYB-like sequence	438	+	TAACCA
GSBRNA2T00058348001	MYB	438	+	TAACCA
GSBRNA2T00058348001	W box	454	-	TTGACC
GSBRNA2T00058348001	I-box	457	-	gGATAAGGTG	part of a light responsive element
GSBRNA2T00058348001	CAAT-box	471	+	CAAT
GSBRNA2T00058348001	CAAT-box	478	+	CAAT
GSBRNA2T00058348001		482	+	motif_sequence	short_function
GSBRNA2T00058348001	TATA-box	495	+	ATATAT	core promoter element around -30 of transcription start
GSBRNA2T00058348001	TATA-box	496	+	TATA	core promoter element around -30 of transcription start
GSBRNA2T00058348001	CAAT-box	499	-	CAAAT	common cis-acting element in promoter and enhancer regions
GSBRNA2T00058348001	ARR1AT	525	-	NGATT	Cytokinin responsive
GSBRNA2T00058348001	TATA-box	576	+	ATATAT	core promoter element around -30 of transcription start
GSBRNA2T00058348001	TATA-box	577	+	TATA	core promoter element around -30 of transcription start
GSBRNA2T00058348001	CAAT-box	584	+	CAAAT	common cis-acting element in promoter and enhancer regions
GSBRNA2T00058348001	CAAT-box	596	+	CAAAT	common cis-acting element in promoter and enhancer regions
GSBRNA2T00058348001	TATA-box	634	+	ATTATA	core promoter element around -30 of transcription start
GSBRNA2T00058348001	TATA-box	635	-	TATAA	core promoter element around -30 of transcription start
GSBRNA2T00058348001	TATA-box	636	+	TATA	core promoter element around -30 of transcription start
GSBRNA2T00058348001	MYC	680	+	CATTTG
GSBRNA2T00058348001	CAAT-box	681	-	CAAAT	common cis-acting element in promoter and enhancer regions
GSBRNA2T00058348001	TATA-box	689	-	TATAA	core promoter element around -30 of transcription start
GSBRNA2T00058348001	TATA-box	690	+	TATA	core promoter element around -30 of transcription start
GSBRNA2T00058348001	CAAT-box	693	-	CCAAT	common cis-acting element in promoter and enhancer regions
GSBRNA2T00058348001	ARE	695	-	AAACCA	cis-acting regulatory element essential for the anaerobic induction
GSBRNA2T00058348001	TATA-box	713	-	TATAAA	core promoter element around -30 of transcription start
GSBRNA2T00058348001	TATA-box	714	-	TATAA	core promoter element around -30 of transcription start
GSBRNA2T00058348001	TATA-box	715	+	TATA	core promoter element around -30 of transcription start
GSBRNA2T00058348001	CAAT-box	740	+	CAAT
GSBRNA2T00058348001	TGA-element	744	+	AACGAC	auxin-responsive element
GSBRNA2T00058348001	CAAT-box	754	+	CAAT
GSBRNA2T00058348001	TATA-box	770	+	ATTATA	core promoter element around -30 of transcription start
GSBRNA2T00058348001	TATA-box	771	-	TATAA	core promoter element around -30 of transcription start
GSBRNA2T00058348001	TATA-box	772	+	TATA	core promoter element around -30 of transcription start
GSBRNA2T00058348001	ARR1AT	780	+	NGATT	Cytokinin responsive
GSBRNA2T00058348001		796	+	motif_sequence	short_function
GSBRNA2T00058348001	CAAT-box	802	-	CCAAT	common cis-acting element in promoter and enhancer regions
GSBRNA2T00058348001	TATA-box	835	-	TATAAATA	core promoter element around -30 of transcription start
GSBRNA2T00058348001	TATA-box	836	-	TATAAAT	core promoter element around -30 of transcription start
GSBRNA2T00058348001	ARR1AT	837	+	NGATT	Cytokinin responsive
GSBRNA2T00058348001	TATA-box	837	-	TATAAA	core promoter element around -30 of transcription start
GSBRNA2T00058348001	TATA-box	838	-	TATAA	core promoter element around -30 of transcription start
GSBRNA2T00058348001	TATA-box	839	+	TATA	core promoter element around -30 of transcription start
GSBRNA2T00058348001		845	+	motif_sequence	short_function
GSBRNA2T00058348001	TATA-box	851	-	TATACA	core promoter element around -30 of transcription start
GSBRNA2T00058348001	TATA-box	853	+	TATA	core promoter element around -30 of transcription start
GSBRNA2T00058348001	CAAT-box	867	+	CAAT
GSBRNA2T00058348001	ARR1AT	889	-	NGATT	Cytokinin responsive
GSBRNA2T00058348001		898	-	motif_sequence	short_function
GSBRNA2T00058348001		917	+	motif_sequence	short_function
GSBRNA2T00058348001		946	-	motif_sequence	short_function
GSBRNA2T00058348001		973	-	motif_sequence	short_function
GSBRNA2T00058348001		1009	+	motif_sequence	short_function
GSBRNA2T00058348001	LTR	1019	+	CCGAAA	cis-acting element involved in low-temperature responsiveness
GSBRNA2T00058348001	Unnamed__4	1052	-	CTCC
GSBRNA2T00058348001	G-Box	1082	+	CACGTT	cis-acting regulatory element involved in light responsiveness
GSBRNA2T00058348001	ABRE	1082	-	ACGTG	cis-acting element involved in the abscisic acid responsiveness
GSBRNA2T00058348001		1091	-	motif_sequence	short_function
GSBRNA2T00058348001	TATA-box	1130	-	TATA	core promoter element around -30 of transcription start
GSBRNA2T00058348001	CAAT-box	1140	-	CAAT
GSBRNA2T00058348001	CAAT-box	1156	+	CAAT
GSBRNA2T00058348001	MYC	1174	-	CATTTG
GSBRNA2T00058348001	CAAT-box	1174	+	CAAAT	common cis-acting element in promoter and enhancer regions
GSBRNA2T00058348001	Myb	1183	-	TAACTG
GSBRNA2T00058348001	TC-rich repeats	1185	-	ATTCTCTAAC	cis-acting element involved in defense and stress responsiveness
GSBRNA2T00058348001	CAAT-box	1191	+	CAAT
GSBRNA2T00058348001	ARR1AT	1211	-	NGATT	Cytokinin responsive
GSBRNA2T00058348001		1221	+	motif_sequence	short_function
GSBRNA2T00058348001	CAAT-box	1226	+	CAAAT	common cis-acting element in promoter and enhancer regions
GSBRNA2T00058348001	TATA-box	1229	+	ATATAA	core promoter element around -30 of transcription start
GSBRNA2T00058348001	ARR1AT	1230	-	NGATT	Cytokinin responsive
GSBRNA2T00058348001	TATA-box	1230	-	TATA	core promoter element around -30 of transcription start
GSBRNA2T00058348001	TATA-box	1248	+	ATTATA	core promoter element around -30 of transcription start
GSBRNA2T00058348001	TATA-box	1249	-	TATATAA	core promoter element around -30 of transcription start
GSBRNA2T00058348001	AT~TATA-box	1250	-	TATATA
GSBRNA2T00058348001	TATA-box	1250	-	TATATA	core promoter element around -30 of transcription start
GSBRNA2T00058348001	TATA-box	1252	-	TATA	core promoter element around -30 of transcription start
GSBRNA2T00058348001	ARE	1258	+	AAACCA	cis-acting regulatory element essential for the anaerobic induction
GSBRNA2T00058348001	CAAT-box	1262	+	CAAAT	common cis-acting element in promoter and enhancer regions
GSBRNA2T00058348001		1265	+	motif_sequence	short_function
GSBRNA2T00058348001	ARR1AT	1285	-	NGATT	Cytokinin responsive
GSBRNA2T00058348001	Unnamed__6	1295	-	taTAAATATct
GSBRNA2T00058348001	TATA-box	1298	-	taTATAAAtc	core promoter element around -30 of transcription start
GSBRNA2T00058348001	TATA-box	1299	-	TATAAAT	core promoter element around -30 of transcription start
GSBRNA2T00058348001	TATA-box	1300	-	TATAAA	core promoter element around -30 of transcription start
GSBRNA2T00058348001	TATA-box	1301	-	TATAA	core promoter element around -30 of transcription start
GSBRNA2T00058348001	TATA-box	1302	-	TATA	core promoter element around -30 of transcription start
GSBRNA2T00058348001	Box 4	1307	-	ATTAAT	part of a conserved DNA module involved in light responsiveness
GSBRNA2T00058348001	CAAT-box	1311	-	CAAT
GSBRNA2T00058348001	AAGAA-motif	1316	-	GAAAGAA
GSBRNA2T00058348001	ARR1AT	1318	+	NGATT	Cytokinin responsive
GSBRNA2T00058348001	CAAT-box	1322	+	CAAAT	common cis-acting element in promoter and enhancer regions
GSBRNA2T00058348001	ARR1AT	1334	+	NGATT	Cytokinin responsive
GSBRNA2T00058348001	GT1-motif	1337	-	GGTTAA	light responsive element
GSBRNA2T00058348001	MYB-like sequence	1338	+	TAACCA
GSBRNA2T00058348001	MYB	1338	+	TAACCA
GSBRNA2T00058348001	TCA-element	1341	+	CCATCTTTTT	cis-acting element involved in salicylic acid responsiveness
GSBRNA2T00058348001	TATA-box	1350	-	TATTTAAA	core promoter element around -30 of transcription start
GSBRNA2T00058348001	GT1-motif	1364	-	GGTTAA	light responsive element
GSBRNA2T00058348001	MYB-like sequence	1365	+	TAACCA
GSBRNA2T00058348001	MYB	1365	+	TAACCA
GSBRNA2T00058348001	TCA-element	1368	+	CCATCTTTTT	cis-acting element involved in salicylic acid responsiveness
GSBRNA2T00058348001	CAAT-box	1397	+	CAAAT	common cis-acting element in promoter and enhancer regions
GSBRNA2T00058348001	GT1-motif	1411	+	GGTTAA	light responsive element
GSBRNA2T00058348001	TATA-box	1418	-	TACAAAA	core promoter element around -30 of transcription start
GSBRNA2T00058348001	CAAT-box	1460	+	CAAAT	common cis-acting element in promoter and enhancer regions
GSBRNA2T00058348001	MYC	1467	-	CAATTG
GSBRNA2T00058348001	CAAT-box	1467	+	CAAT
GSBRNA2T00058348001	CAAT-box	1469	-	CAAT
GSBRNA2T00058348001	CAAT-box	1475	-	CAAT
GSBRNA2T00058348001	ARR1AT	1486	-	NGATT	Cytokinin responsive
GSBRNA2T00058348001	ERE	1486	+	ATTTTAAA
GSBRNA2T00058348001	TATA-box	1498	-	TATAAAA	core promoter element around -30 of transcription start
GSBRNA2T00058348001	TATA-box	1499	-	TATAAA	core promoter element around -30 of transcription start
GSBRNA2T00058348001	TATA-box	1500	-	TATAA	core promoter element around -30 of transcription start
GSBRNA2T00058348001	TATA-box	1501	-	TATA	core promoter element around -30 of transcription start
GSBRNA2T00058348001	TATA-box	1503	+	TAAAGATT	core promoter element around -30 of transcription start
GSBRNA2T00058348001	Box 4	1508	-	ATTAAT	part of a conserved DNA module involved in light responsiveness
GSBRNA2T00058348001	AAGAA-motif	1523	+	GAAAGAA
GSBRNA2T00058348001	ARR1AT	1531	+	NGATT	Cytokinin responsive
GSBRNA2T00058348001	CAAT-box	1547	+	CCAAT	common cis-acting element in promoter and enhancer regions
GSBRNA2T00058348001	CAAT-box	1548	+	CAAT
GSBRNA2T00058348001	TGACG-motif	1554	+	TGACG	cis-acting regulatory element involved in the MeJA-responsiveness
GSBRNA2T00058348001	CGTCA-motif	1554	-	CGTCA	cis-acting regulatory element involved in the MeJA-responsiveness
GSBRNA2T00058348001	as-1	1554	+	TGACG
GSBRNA2T00058348001	TATA-box	1559	+	ATTATA	core promoter element around -30 of transcription start
GSBRNA2T00058348001	TATA-box	1560	-	TATATAA	core promoter element around -30 of transcription start
GSBRNA2T00058348001	AT~TATA-box	1561	-	TATATA
GSBRNA2T00058348001	TATA-box	1561	-	TATATA	core promoter element around -30 of transcription start
GSBRNA2T00058348001	TATA-box	1562	+	ATATAA	core promoter element around -30 of transcription start
GSBRNA2T00058348001	TATA-box	1563	-	TATA	core promoter element around -30 of transcription start
GSBRNA2T00058348001	CAAT-box	1588	+	CAAT
GSBRNA2T00058348001	ARR1AT	1600	-	NGATT	Cytokinin responsive
GSBRNA2T00058348001	TATA-box	1602	+	TAAAGATT	core promoter element around -30 of transcription start
GSBRNA2T00058348001	CAAT-box	1616	-	CAAT
GSBRNA2T00058348001	MRE	1628	+	AACCTAA	MYB binding site involved in light responsiveness
GSBRNA2T00058348001	ARR1AT	1631	+	NGATT	Cytokinin responsive
GSBRNA2T00058348001		1674	-	motif_sequence	short_function
GSBRNA2T00058348001	CAAT-box	1678	-	CAAT
GSBRNA2T00058348001	TGACG-motif	1689	+	TGACG	cis-acting regulatory element involved in the MeJA-responsiveness
GSBRNA2T00058348001	CGTCA-motif	1689	-	CGTCA	cis-acting regulatory element involved in the MeJA-responsiveness
GSBRNA2T00058348001	as-1	1689	+	TGACG
GSBRNA2T00058348001	ARR1AT	1703	+	NGATT	Cytokinin responsive
GSBRNA2T00058348001	TATA-box	1721	-	ATATAT	core promoter element around -30 of transcription start
GSBRNA2T00058348001	AT~TATA-box	1722	-	TATATA
GSBRNA2T00058348001	TATA-box	1722	-	TATATA	core promoter element around -30 of transcription start
GSBRNA2T00058348001	TATA-box	1724	-	TATA	core promoter element around -30 of transcription start
GSBRNA2T00058348001	GA-motif	1729	+	ATAGATAA	part of a light responsive element
GSBRNA2T00058348001	AE-box	1765	+	AGAAACTT	part of a module for light response
GSBRNA2T00058348001		1782	+	motif_sequence	short_function
GSBRNA2T00058348001	CAAT-box	1787	+	CAAT
GSBRNA2T00058348001	TATA-box	1816	+	ATTATA	core promoter element around -30 of transcription start
GSBRNA2T00058348001	ARR1AT	1817	-	NGATT	Cytokinin responsive
GSBRNA2T00058348001	TATA-box	1817	-	TATATAA	core promoter element around -30 of transcription start
GSBRNA2T00058348001	AT~TATA-box	1818	-	TATATA
GSBRNA2T00058348001	TATA-box	1818	-	TATATA	core promoter element around -30 of transcription start
GSBRNA2T00058348001	TATA-box	1820	-	TATA	core promoter element around -30 of transcription start
GSBRNA2T00058348001	ARR1AT	1837	-	NGATT	Cytokinin responsive
GSBRNA2T00058348001	ARR1AT	1861	-	NGATT	Cytokinin responsive
GSBRNA2T00058348001	CAAT-box	1865	+	CCAAT	common cis-acting element in promoter and enhancer regions
GSBRNA2T00058348001	CAAT-box	1866	+	CAAT
GSBRNA2T00058348001	ARR1AT	1893	-	NGATT	Cytokinin responsive
GSBRNA2T00058348001	ARR1AT	1902	-	NGATT	Cytokinin responsive
GSBRNA2T00058348001	Myc	1909	+	TCTCTTA
GSBRNA2T00058348001	ARR1AT	1997	-	NGATT	Cytokinin responsive
GSBRNA2T00066792001	TATA-box	8	+	TAAAGATT	core promoter element around -30 of transcription start
GSBRNA2T00066792001	ARR1AT	11	+	NGATT	Cytokinin responsive
GSBRNA2T00066792001	Box 4	13	+	ATTAAT	part of a conserved DNA module involved in light responsiveness
GSBRNA2T00066792001	CAAT-box	23	-	CAAT
GSBRNA2T00066792001	ARR1AT	44	+	NGATT	Cytokinin responsive
GSBRNA2T00066792001	CAAT-box	56	-	CAAT
GSBRNA2T00066792001	TATA-box	64	+	ATATAA	core promoter element around -30 of transcription start
GSBRNA2T00066792001	TATA-box	65	+	TATA	core promoter element around -30 of transcription start
GSBRNA2T00066792001	ERE	71	+	ATTTTAAA
GSBRNA2T00066792001	ARR1AT	109	+	NGATT	Cytokinin responsive
GSBRNA2T00066792001	TATA	113	-	TATAAAAT
GSBRNA2T00066792001	TATA-box	114	-	TATAAAA	core promoter element around -30 of transcription start
GSBRNA2T00066792001	TATA-box	115	-	TATAAA	core promoter element around -30 of transcription start
GSBRNA2T00066792001	TATA-box	116	-	TATAA	core promoter element around -30 of transcription start
GSBRNA2T00066792001	TATA-box	117	+	TATA	core promoter element around -30 of transcription start
GSBRNA2T00066792001	TATA-box	126	+	ATATAA	core promoter element around -30 of transcription start
GSBRNA2T00066792001	TATA-box	127	+	TATA	core promoter element around -30 of transcription start
GSBRNA2T00066792001	CAAT-box	133	+	CAAAT	common cis-acting element in promoter and enhancer regions
GSBRNA2T00066792001	G-box	143	-	CACGAC	cis-acting regulatory element involved in light responsiveness
GSBRNA2T00066792001	Unnamed__1	145	+	CGTGG
GSBRNA2T00066792001	TATA-box	154	-	TATAAATA	core promoter element around -30 of transcription start
GSBRNA2T00066792001	TATA-box	155	-	TATAAAT	core promoter element around -30 of transcription start
GSBRNA2T00066792001	TATA-box	156	-	TATAAA	core promoter element around -30 of transcription start
GSBRNA2T00066792001	TATA-box	157	-	TATAA	core promoter element around -30 of transcription start
GSBRNA2T00066792001	TATA-box	158	+	TATA	core promoter element around -30 of transcription start
GSBRNA2T00066792001	ARR1AT	164	+	NGATT	Cytokinin responsive
GSBRNA2T00066792001	Myc	182	-	TCTCTTA
GSBRNA2T00066792001	CAAT-box	188	-	CAAT
GSBRNA2T00066792001	ARR1AT	189	+	NGATT	Cytokinin responsive
GSBRNA2T00066792001	AAGAA-motif	200	+	gGTAAAGAAA
GSBRNA2T00066792001		220	+	motif_sequence	short_function
GSBRNA2T00066792001	TATA-box	240	+	ATATAT	core promoter element around -30 of transcription start
GSBRNA2T00066792001	TATA-box	241	+	TATA	core promoter element around -30 of transcription start
GSBRNA2T00066792001	CAAT-box	278	-	CAAAT	common cis-acting element in promoter and enhancer regions
GSBRNA2T00066792001		282	-	motif_sequence	short_function
GSBRNA2T00066792001	ERE	292	-	ATTTTAAA
GSBRNA2T00066792001	TATA-box	306	-	TATAA	core promoter element around -30 of transcription start
GSBRNA2T00066792001	TATA-box	307	+	TATA	core promoter element around -30 of transcription start
GSBRNA2T00066792001	CAAT-box	326	-	CAAT
GSBRNA2T00066792001	ARR1AT	343	-	NGATT	Cytokinin responsive
GSBRNA2T00066792001	CAAT-box	349	+	CAAT
GSBRNA2T00066792001	ARR1AT	369	+	NGATT	Cytokinin responsive
GSBRNA2T00066792001	ARR1AT	388	-	NGATT	Cytokinin responsive
GSBRNA2T00066792001	Unnamed__4	394	-	CTCC
GSBRNA2T00066792001	AE-box	419	+	AGAAACTT	part of a module for light response
GSBRNA2T00066792001	Box 4	433	+	ATTAAT	part of a conserved DNA module involved in light responsiveness
GSBRNA2T00066792001	Box 4	437	+	ATTAAT	part of a conserved DNA module involved in light responsiveness
GSBRNA2T00066792001	ERE	465	+	ATTTTAAA
GSBRNA2T00066792001	TATA-box	467	-	TATTTAAA	core promoter element around -30 of transcription start
GSBRNA2T00066792001	TATA-box	472	+	ATATAA	core promoter element around -30 of transcription start
GSBRNA2T00066792001	TATA-box	473	+	TATA	core promoter element around -30 of transcription start
GSBRNA2T00066792001	Myb	475	+	TAACTG
GSBRNA2T00066792001	CAAT-box	493	-	CAAT
GSBRNA2T00066792001	ARR1AT	499	+	NGATT	Cytokinin responsive
GSBRNA2T00066792001	TATA-box	499	+	ATTATA	core promoter element around -30 of transcription start
GSBRNA2T00066792001	TATA-box	500	-	TATATAA	core promoter element around -30 of transcription start
GSBRNA2T00066792001	TATA-box	501	+	TATATA	core promoter element around -30 of transcription start
GSBRNA2T00066792001	AT~TATA-box	501	+	TATATA
GSBRNA2T00066792001	TATA-box	502	+	ATATAT	core promoter element around -30 of transcription start
GSBRNA2T00066792001	TATA-box	503	+	TATA	core promoter element around -30 of transcription start
GSBRNA2T00066792001	TATA-box	530	+	ATTATA	core promoter element around -30 of transcription start
GSBRNA2T00066792001	TATA-box	531	-	TATAA	core promoter element around -30 of transcription start
GSBRNA2T00066792001	TATA-box	532	+	TATA	core promoter element around -30 of transcription start
GSBRNA2T00066792001	TGA-element	538	+	AACGAC	auxin-responsive element
GSBRNA2T00066792001	CAAT-box	547	-	CAAT
GSBRNA2T00066792001	TGA-element	550	-	AACGAC	auxin-responsive element
GSBRNA2T00066792001	CAAT-box	558	-	CAAT
GSBRNA2T00066792001	TATA-box	563	+	TATATA	core promoter element around -30 of transcription start
GSBRNA2T00066792001	AT~TATA-box	563	+	TATATA
GSBRNA2T00066792001	TATA-box	564	+	ATATAA	core promoter element around -30 of transcription start
GSBRNA2T00066792001	TATA-box	565	+	TATA	core promoter element around -30 of transcription start
GSBRNA2T00066792001	TATA-box	584	-	ccTATAAAaa	core promoter element around -30 of transcription start
GSBRNA2T00066792001	TATA-box	595	+	ATTATA	core promoter element around -30 of transcription start
GSBRNA2T00066792001	TATA-box	596	-	TATAA	core promoter element around -30 of transcription start
GSBRNA2T00066792001	TATA-box	597	+	TATA	core promoter element around -30 of transcription start
GSBRNA2T00066792001	CAAT-box	617	+	CAAT
GSBRNA2T00066792001	circadian	639	-	CAAAGATATC	cis-acting regulatory element involved in circadian control
GSBRNA2T00066792001	CAAT-box	658	-	CAAT
GSBRNA2T00066792001		687	+	motif_sequence	short_function
GSBRNA2T00066792001	TATA-box	722	+	TATA	core promoter element around -30 of transcription start
GSBRNA2T00066792001	CAAT-box	738	-	CAAT
GSBRNA2T00066792001	TATA-box	740	-	TATACA	core promoter element around -30 of transcription start
GSBRNA2T00066792001	TATA-box	742	+	TATA	core promoter element around -30 of transcription start
GSBRNA2T00066792001	CAAT-box	745	-	CAAT
GSBRNA2T00066792001	TC-rich repeats	796	+	ATTCTCTAAC	cis-acting element involved in defense and stress responsiveness
GSBRNA2T00066792001		823	+	motif_sequence	short_function
GSBRNA2T00066792001	TATA-box	858	+	TATA	core promoter element around -30 of transcription start
GSBRNA2T00066792001	CAAT-box	874	-	CAAT
GSBRNA2T00066792001	TATA-box	876	-	TATACA	core promoter element around -30 of transcription start
GSBRNA2T00066792001	TATA-box	878	+	TATA	core promoter element around -30 of transcription start
GSBRNA2T00066792001	CAAT-box	881	-	CAAT
GSBRNA2T00066792001	ERE	895	+	ATTTCATA
GSBRNA2T00066792001	ERE	928	+	ATTTCATA
GSBRNA2T00066792001	TATA-box	937	+	ATTATA	core promoter element around -30 of transcription start
GSBRNA2T00066792001	TATA-box	938	-	TATATAA	core promoter element around -30 of transcription start
GSBRNA2T00066792001	TATA-box	939	+	TATATA	core promoter element around -30 of transcription start
GSBRNA2T00066792001	AT~TATA-box	939	+	TATATA
GSBRNA2T00066792001	TATA-box	940	+	ATATAT	core promoter element around -30 of transcription start
GSBRNA2T00066792001	TATA-box	941	+	TATA	core promoter element around -30 of transcription start
GSBRNA2T00066792001	CAAT-box	961	+	CAAT
GSBRNA2T00066792001	Box 4	967	+	ATTAAT	part of a conserved DNA module involved in light responsiveness
GSBRNA2T00066792001	CAAT-box	973	+	CAAAT	common cis-acting element in promoter and enhancer regions
GSBRNA2T00066792001	CGTCA-motif	982	-	CGTCA	cis-acting regulatory element involved in the MeJA-responsiveness
GSBRNA2T00066792001	TGACG-motif	982	+	TGACG	cis-acting regulatory element involved in the MeJA-responsiveness
GSBRNA2T00066792001	as-1	982	+	TGACG
GSBRNA2T00066792001	ARR1AT	986	-	NGATT	Cytokinin responsive
GSBRNA2T00066792001	TATA-box	987	-	TATAAAA	core promoter element around -30 of transcription start
GSBRNA2T00066792001	TATA-box	988	-	TATAAA	core promoter element around -30 of transcription start
GSBRNA2T00066792001	TATA-box	989	-	TATAA	core promoter element around -30 of transcription start
GSBRNA2T00066792001	TATA-box	990	+	TATA	core promoter element around -30 of transcription start
GSBRNA2T00066792001	CAAT-box	1006	+	CAAT
GSBRNA2T00066792001	Unnamed__4	1024	-	CTCC
GSBRNA2T00066792001	TATA-box	1038	-	TATAA	core promoter element around -30 of transcription start
GSBRNA2T00066792001	TATA-box	1039	-	TATA	core promoter element around -30 of transcription start
GSBRNA2T00066792001	ARR1AT	1066	-	NGATT	Cytokinin responsive
GSBRNA2T00066792001	CAAT-box	1070	+	CAAT
GSBRNA2T00066792001	CAAT-box	1089	-	CAAAT	common cis-acting element in promoter and enhancer regions
GSBRNA2T00066792001	ABRE	1119	+	CGTACGTGCA	cis-acting element involved in the abscisic acid responsiveness
GSBRNA2T00066792001	G-box	1121	+	TACGTG	cis-acting regulatory element involved in light responsiveness
GSBRNA2T00066792001	ABRE4	1121	-	CACGTA
GSBRNA2T00066792001	ABRE3a	1121	+	TACGTG
GSBRNA2T00066792001	ABRE	1122	+	ACGTG	cis-acting element involved in the abscisic acid responsiveness
GSBRNA2T00066792001	CAAT-box	1133	+	CAAT
GSBRNA2T00066792001	AAGAA-motif	1148	-	gGTAAAGAAA
GSBRNA2T00066792001	MYB	1174	+	CAACAG
GSBRNA2T00066792001	Myb-binding site	1174	+	CAACAG
GSBRNA2T00066792001		1186	+	motif_sequence	short_function
GSBRNA2T00066792001	ARR1AT	1190	-	NGATT	Cytokinin responsive
GSBRNA2T00066792001	chs-CMA1a	1194	-	TTACTTAA	part of a light responsive element
GSBRNA2T00066792001	WUN-motif	1197	-	AAATTACT
GSBRNA2T00066792001	Unnamed__4	1213	-	CTCC
GSBRNA2T00066792001		1227	+	motif_sequence	short_function
GSBRNA2T00066792001	Unnamed__4	1229	+	CTCC
GSBRNA2T00066792001		1235	+	motif_sequence	short_function
GSBRNA2T00066792001	ARR1AT	1242	-	NGATT	Cytokinin responsive
GSBRNA2T00066792001	ARR1AT	1254	-	NGATT	Cytokinin responsive
GSBRNA2T00066792001	TATA-box	1271	-	TATA	core promoter element around -30 of transcription start
GSBRNA2T00066792001	ARR1AT	1272	-	NGATT	Cytokinin responsive
GSBRNA2T00066792001	TATA-box	1277	-	TATACA	core promoter element around -30 of transcription start
GSBRNA2T00066792001	TATA-box	1279	-	TATA	core promoter element around -30 of transcription start
GSBRNA2T00066792001	CAAT-box	1284	+	CAAAT	common cis-acting element in promoter and enhancer regions
GSBRNA2T00066792001	ARR1AT	1307	-	NGATT	Cytokinin responsive
GSBRNA2T00066792001		1317	-	motif_sequence	short_function
GSBRNA2T00066792001	TATA-box	1346	+	ATTATA	core promoter element around -30 of transcription start
GSBRNA2T00066792001	TATA-box	1347	-	TATAA	core promoter element around -30 of transcription start
GSBRNA2T00066792001	TATA-box	1348	-	TATA	core promoter element around -30 of transcription start
GSBRNA2T00066792001	AT-rich element	1349	+	ATAGAAATCAA	binding site of AT-rich DNA binding protein (ATBP-1)
GSBRNA2T00066792001	ARR1AT	1376	-	NGATT	Cytokinin responsive
GSBRNA2T00066792001	ARR1AT	1387	+	NGATT	Cytokinin responsive
GSBRNA2T00066792001	G-box	1398	-	CACGAC	cis-acting regulatory element involved in light responsiveness
GSBRNA2T00066792001	Unnamed__1	1400	+	CGTGG
GSBRNA2T00066792001	ARE	1402	-	AAACCA	cis-acting regulatory element essential for the anaerobic induction
GSBRNA2T00066792001	MYC	1418	+	CATTTG
GSBRNA2T00066792001	CAAT-box	1419	-	CAAAT	common cis-acting element in promoter and enhancer regions
GSBRNA2T00066792001		1440	+	motif_sequence	short_function
GSBRNA2T00066792001	CAAT-box	1445	+	CCAAT	common cis-acting element in promoter and enhancer regions
GSBRNA2T00066792001	CAAT-box	1446	+	CAAT
GSBRNA2T00066792001	ARR1AT	1455	-	NGATT	Cytokinin responsive
GSBRNA2T00066792001	MYB	1456	+	CAACCA
GSBRNA2T00066792001	TATA-box	1486	-	TATTTAAA	core promoter element around -30 of transcription start
GSBRNA2T00066792001	TATA-box	1516	+	ATTATA	core promoter element around -30 of transcription start
GSBRNA2T00066792001	TATA-box	1517	-	TATAA	core promoter element around -30 of transcription start
GSBRNA2T00066792001	TATA-box	1518	-	TATA	core promoter element around -30 of transcription start
GSBRNA2T00066792001	TATA-box	1532	-	TATAAGAA	core promoter element around -30 of transcription start
GSBRNA2T00066792001	TATA-box	1535	-	TATAA	core promoter element around -30 of transcription start
GSBRNA2T00066792001	TATA-box	1536	-	TATA	core promoter element around -30 of transcription start
GSBRNA2T00066792001	ARR1AT	1539	+	NGATT	Cytokinin responsive
GSBRNA2T00066792001	Myb	1548	+	TAACTG
GSBRNA2T00066792001	TATA-box	1552	-	TATACA	core promoter element around -30 of transcription start
GSBRNA2T00066792001	TATA-box	1554	-	TATA	core promoter element around -30 of transcription start
GSBRNA2T00066792001	ARR1AT	1564	+	NGATT	Cytokinin responsive
GSBRNA2T00066792001	CAAT-box	1579	+	CAAT
GSBRNA2T00066792001	CAAT-box	1609	+	CAAAT	common cis-acting element in promoter and enhancer regions
GSBRNA2T00066792001	ERE	1626	-	ATTTTAAA
GSBRNA2T00066792001	ARR1AT	1637	-	NGATT	Cytokinin responsive
GSBRNA2T00066792001	CAAT-box	1637	-	CAAT
GSBRNA2T00066792001	CAAT-box	1646	+	CAAT
GSBRNA2T00066792001	ARR1AT	1648	+	NGATT	Cytokinin responsive
GSBRNA2T00066792001	ARR1AT	1658	-	NGATT	Cytokinin responsive
GSBRNA2T00066792001	AE-box	1658	+	AGAAACAA	part of a module for light response
GSBRNA2T00066792001		1669	+	motif_sequence	short_function
GSBRNA2T00066792001	ARR1AT	1670	-	NGATT	Cytokinin responsive
GSBRNA2T00066792001	ARR1AT	1674	-	NGATT	Cytokinin responsive
GSBRNA2T00066792001	CAAT-box	1687	+	CAAT
GSBRNA2T00066792001	MYC	1687	-	CAATTG
GSBRNA2T00066792001	CAAT-box	1689	-	CAAT
GSBRNA2T00066792001	TATA-box	1694	-	ATATAT	core promoter element around -30 of transcription start
GSBRNA2T00066792001	TATA-box	1695	-	TATA	core promoter element around -30 of transcription start
GSBRNA2T00066792001	TATA-box	1699	-	TACAAAA	core promoter element around -30 of transcription start
GSBRNA2T00066792001	TATA-box	1717	-	ATATAT	core promoter element around -30 of transcription start
GSBRNA2T00066792001	TATA-box	1718	-	TATATA	core promoter element around -30 of transcription start
GSBRNA2T00066792001	AT~TATA-box	1718	-	TATATA
GSBRNA2T00066792001	TATA-box	1719	-	ATATAT	core promoter element around -30 of transcription start
GSBRNA2T00066792001	TATA-box	1720	-	TATA	core promoter element around -30 of transcription start
GSBRNA2T00066792001	CAAT-box	1723	-	CCAAT	common cis-acting element in promoter and enhancer regions
GSBRNA2T00066792001	TATA-box	1767	+	TACATAAA	core promoter element around -30 of transcription start
GSBRNA2T00066792001	ARR1AT	1789	+	NGATT	Cytokinin responsive
GSBRNA2T00066792001	AAGAA-motif	1845	-	GAAAGAA
GSBRNA2T00066792001	CAAT-box	1881	+	CAAT
GSBRNA2T00066792001	TATA-box	1893	-	TATAA	core promoter element around -30 of transcription start
GSBRNA2T00066792001	TATA-box	1894	-	TATA	core promoter element around -30 of transcription start
GSBRNA2T00066792001	CAAT-box	1927	-	CAAT
GSBRNA2T00066792001	TATA-box	1952	-	TATAAA	core promoter element around -30 of transcription start
GSBRNA2T00066792001	TATA-box	1953	-	TATAA	core promoter element around -30 of transcription start
GSBRNA2T00066792001	TATA-box	1954	-	TATA	core promoter element around -30 of transcription start
[truncated: 3,875 more rows]
